# Supplementary material for: Crystal structure of (2-methyl-4-phenyl-4H-benzo[4,5]thia­zolo[3,2-a]pyrimidin-3-yl)(phen­yl)methanone
Source: Acta Crystallogr E Crystallogr Commun. 2015 Apr 2;71(Pt 5):o276–7. doi: 10.1107/S2056989015006428 (PMC4420141; doi:10.1107/S2056989015006428)
Supplement: Supplementary file 1 [file e-71-0o276-sup1.cif]

##############################################################################
#                                                                            #
# This CIF contains the data in a paper accepted for publication in          #
# Acta Crystallographica Section E. It conforms to the requirements of       #
# Notes for Authors for Acta Crystallographica Section E, and has been       #
# peer reviewed under the auspices of the IUCr Commission on Journals.       #
#                                                                            #
# Full details of the Crystallographic Information File format               #
# are given in the paper "The Crystallographic Information File (CIF):       #
# a New Standard Archive File for Crystallography" by S. R. Hall, F. H.      #
# Allen and I. D. Brown [Acta Cryst. (1991), A47, 655-685].                  #
#                                                                            #
# The current version of the core CIF dictionary is obtainable from          #
# ftp://ftp.iucr.org/pub/cif_core.dic.                                       #
#                                                                            #
# Software is freely available for graphical display of the structure(s)     #
# in this CIF. For information consult the CIF software page                 #
# http://www.iucr.org/resources/cif/software.                                #
#                                                                            #
# This file may be used for bona fide research purposes within the           #
# scientific community so long as proper attribution is given to the journal # 
# article from which it was obtained.                                        #
#                                                                            #
##############################################################################
data_global
_audit_creation_method     SHELXL-97
_journal_date_recd_electronic     2015-03-27
_journal_date_accepted     2015-03-30
_journal_name_full     'Acta Crystallographica, Section E'
_journal_year     2015
_journal_volume     71
_journal_issue      5
_journal_page_first     o276
_journal_page_last     o277
_journal_paper_category     HO
_journal_paper_doi     10.1107/S2056989015006428
_journal_coeditor_code     SU5105
_publ_contact_author_name     ' K. Gunasekaran '
_publ_contact_author_address
;   Centre of Advanced Study in Crystallography and Biophysics
    University of Madras
    Guindy Campus
    Chennai - 600 025
    India
;
_publ_contact_author_email     'gunaunom@gmail.com'
_publ_contact_author_fax     ?
_publ_contact_author_phone     ?
_publ_section_title
;\
Crystal structure of
(2-methyl-4-phenyl-4<i>H</i>-benzo[4,5]thiazolo[3,2-<i>a</i>]pyrimidin-3-yl)\
(phenyl)methanone
;
loop_
    _publ_author_name
    _publ_author_address
    'T. Sankar'
;
      Centre of Advanced Study in Crystallography and Biophysics
      University of Madras
      Guindy Campus
      Chennai 600 025
      India
;
    'S. Naveen'
;
      Institution of Excellence
      University of Mysore
      Manasagangotri
      Mysore 570 006
      India
;
    'N. K. Lokanath'
;
      Department of Studies in Physics
      University of Mysore
      Manasagangotri
      Mysore 570 006
      India
;
    ' K. Gunasekaran '
;
      Centre of Advanced Study in Crystallography and Biophysics
      University of Madras
      Guindy Campus
      Chennai 600 025
      India
;
data_I
_database_code_depnum_ccdc_archive 'CCDC 1056199'
_audit_creation_method     SHELXL-97
_chemical_name_systematic
;\
(2-Methyl-4-phenyl-4<i>H</i>-benzo[4,5]thiazolo[3,2-<i>a</i>]pyrimidin-3-yl)\
(phenyl)methanone
;
_chemical_name_common     ?
_chemical_formula_moiety     ?
_chemical_formula_sum     'C24 H18 N2 O S'
_chemical_formula_iupac     'C24 H18 N2 O S'
_chemical_formula_weight     382.46
_chemical_melting_point     ?
_symmetry_cell_setting     monoclinic
_symmetry_space_group_name_H-M     'P 21/c'
_symmetry_space_group_name_Hall     '-P 2ybc'
loop_
    _symmetry_equiv_pos_as_xyz
    'x, y, z'
    '-x, y+1/2, -z+1/2'
    '-x, -y, -z'
    'x, -y-1/2, z-1/2'
_cell_length_a     12.1894(6)
_cell_length_b     18.6119(8)
_cell_length_c     8.9370(4)
_cell_angle_alpha     90.00
_cell_angle_beta     110.3600(10)
_cell_angle_gamma     90.00
_cell_volume     1900.85(15)
_cell_formula_units_Z     4
_cell_measurement_reflns_used     3047
_cell_measurement_theta_min     4.75
_cell_measurement_theta_max     64.38
_cell_measurement_temperature     296(2)
_exptl_crystal_description     Block
_exptl_crystal_colour     Yellow
_exptl_crystal_size_max     0.25
_exptl_crystal_size_mid     0.20
_exptl_crystal_size_min     0.18
_exptl_crystal_density_diffrn     1.336
_exptl_crystal_density_meas     ?
_exptl_crystal_density_method     'not measured'
_exptl_crystal_F_000     800
_exptl_absorpt_coefficient_mu     1.639
_exptl_absorpt_correction_type     multi-scan
_exptl_absorpt_process_details
;
(<i>SADABS</i>; Bruker, 2008)
;
_exptl_absorpt_correction_T_min     0.709
_exptl_absorpt_correction_T_max     0.745
_exptl_special_details     ?
_diffrn_ambient_temperature     296(2)
_diffrn_radiation_type     CuK\a
_diffrn_radiation_wavelength     1.54178
_diffrn_radiation_source     'fine-focus sealed tube'
_diffrn_radiation_monochromator     graphite
_diffrn_measurement_device_type     'Bruker SMART APEXII CCD'
_diffrn_measurement_method     '\w and \f scans'
_diffrn_detector_area_resol_mean     ?
_diffrn_reflns_number     11594
_diffrn_reflns_av_R_equivalents     0.0361
_diffrn_reflns_av_sigmaI/netI     0.0374
_diffrn_reflns_theta_min     4.75
_diffrn_reflns_theta_max     64.38
_diffrn_reflns_theta_full     64.38
_diffrn_measured_fraction_theta_max     0.970
_diffrn_measured_fraction_theta_full     0.970
_diffrn_reflns_limit_h_min     -14
_diffrn_reflns_limit_h_max     12
_diffrn_reflns_limit_k_min     -21
_diffrn_reflns_limit_k_max     19
_diffrn_reflns_limit_l_min     -10
_diffrn_reflns_limit_l_max     10
_diffrn_standards_number     ?
_diffrn_standards_interval_count     ?
_diffrn_standards_interval_time     ?
_diffrn_standards_decay_%     ?
_refine_special_details
;
Refinement of <i>F</i>^2^ against ALL reflections. The weighted <i>R</i>-factor
<i>wR</i> and goodness of fit <i>S</i> are based on <i>F</i>^2^, conventional
<i>R</i>-factors <i>R</i> are based on <i>F</i>, with <i>F</i> set to zero for
negative <i>F</i>^2^. The threshold expression of <i>F</i>^2^ >
\s(<i>F</i>^2^) is used only for calculating <i>R</i>-factors(gt) <i>etc</i>.
and is not relevant to the choice of reflections for refinement.
<i>R</i>-factors based on <i>F</i>^2^ are statistically about twice as large
as those based on <i>F</i>, and <i>R</i>- factors based on ALL data will be
even larger.
;
_reflns_number_total     3090
_reflns_number_gt     3047
_reflns_threshold_expression     I>2sigma(I)
_refine_ls_structure_factor_coef     Fsqd
_refine_ls_matrix_type     full
_refine_ls_R_factor_all     0.0402
_refine_ls_R_factor_gt     0.0398
_refine_ls_wR_factor_gt     0.1084
_refine_ls_wR_factor_ref     0.1088
_refine_ls_goodness_of_fit_ref     1.084
_refine_ls_restrained_S_all     1.084
_refine_ls_number_reflns     3090
_refine_ls_number_parameters     254
_refine_ls_number_restraints     0
_refine_ls_hydrogen_treatment     constr
_refine_ls_weighting_scheme     calc
_refine_ls_weighting_details
         'calc w=1/[\s^2^(Fo^2^)+(0.0592P)^2^+1.0365P] where P=(Fo^2^+2Fc^2^)/3'
_atom_sites_solution_hydrogens     geom
_atom_sites_solution_primary     direct
_atom_sites_solution_secondary     difmap
_refine_ls_shift/su_max     0.001
_refine_ls_shift/su_mean     0.000
_refine_diff_density_max     0.276
_refine_diff_density_min     -0.330
_refine_ls_extinction_method     none
_refine_ls_extinction_coef     ?
loop_
    _atom_type_symbol
    _atom_type_description
    _atom_type_scat_dispersion_real
    _atom_type_scat_dispersion_imag
    _atom_type_scat_source
    'C' 'C' 0.0181 0.0091
                         'International Tables Vol C Tables 4.2.6.8 and 6.1.1.4'
    'H' 'H' 0.0000 0.0000
                         'International Tables Vol C Tables 4.2.6.8 and 6.1.1.4'
    'N' 'N' 0.0311 0.0180
                         'International Tables Vol C Tables 4.2.6.8 and 6.1.1.4'
    'O' 'O' 0.0492 0.0322
                         'International Tables Vol C Tables 4.2.6.8 and 6.1.1.4'
    'S' 'S' 0.3331 0.5567
                         'International Tables Vol C Tables 4.2.6.8 and 6.1.1.4'
_computing_data_collection
;
<i>APEX2</i> (Bruker, 2008)
;
_computing_cell_refinement
;
<i>SAINT</i> (Bruker, 2008)
;
_computing_data_reduction
;
<i>SAINT</i> (Bruker, 2008)
;
_computing_structure_solution
;
<i>SHELXS97</i> (Sheldrick, 2008)
;
_computing_structure_refinement
;
<i>SHELXL97</i> (Sheldrick, 2008)
;
_computing_molecular_graphics
;
<i>ORTEP-3 for Windows</i> (Farrugia, 2012)
;
_computing_publication_material
;
<i>SHELXL97</i> (Sheldrick, 2008) and <i>PLATON</i> (Spek, 2009)
;
loop_
    _atom_site_type_symbol
    _atom_site_label
    _atom_site_fract_x
    _atom_site_fract_y
    _atom_site_fract_z
    _atom_site_U_iso_or_equiv
    _atom_site_adp_type
    _atom_site_calc_flag
    _atom_site_refinement_flags
    _atom_site_occupancy
    _atom_site_symmetry_multiplicity
    _atom_site_disorder_assembly
    _atom_site_disorder_group
    S S3 0.78290(4) 0.78385(2) 0.29579(5) 0.02105(16) Uani d . 1 1 . .
    O O22 0.63518(10) 0.46696(6) -0.01765(14) 0.0218(3) Uani d . 1 1 . .
    N N10 0.67761(11) 0.66193(7) 0.23307(16) 0.0153(3) Uani d . 1 1 . .
    N N1 0.86815(12) 0.66330(7) 0.21581(17) 0.0185(3) Uani d . 1 1 . .
    C C23 0.81232(14) 0.42002(9) 0.1606(2) 0.0176(4) Uani d . 1 1 . .
    C C15 0.66359(13) 0.54627(9) 0.36319(19) 0.0158(3) Uani d . 1 1 . .
    C C21 0.72853(14) 0.47969(9) 0.08872(18) 0.0159(3) Uani d . 1 1 . .
    C C9 0.59793(14) 0.70747(9) 0.26642(19) 0.0168(4) Uani d . 1 1 . .
    C C13 0.85112(14) 0.59148(9) 0.16452(19) 0.0166(3) Uani d . 1 1 . .
    C C20 0.59791(15) 0.48448(9) 0.3530(2) 0.0199(4) Uani d . 1 1 . .
    H H20 0.5447 0.4701 0.2549 0.024 Uiso calc R 1 1 . .
    C C8 0.48789(15) 0.68936(9) 0.2670(2) 0.0212(4) Uani d . 1 1 . .
    H H8 0.4588 0.6430 0.2427 0.025 Uiso calc R 1 1 . .
    C C12 0.75429(14) 0.55374(9) 0.15422(18) 0.0156(3) Uani d . 1 1 . .
    C C11 0.65887(13) 0.58425(8) 0.20997(19) 0.0151(3) Uani d . 1 1 . .
    H H11 0.5823 0.5756 0.1275 0.018 Uiso calc R 1 1 . .
    C C24 0.81031(16) 0.35791(9) 0.0720(2) 0.0239(4) Uani d . 1 1 . .
    H H24 0.7608 0.3552 -0.0339 0.029 Uiso calc R 1 1 . .
    C C2 0.78084(14) 0.69288(9) 0.24274(19) 0.0161(3) Uani d . 1 1 . .
    C C5 0.57494(15) 0.83013(9) 0.3392(2) 0.0220(4) Uani d . 1 1 . .
    H H5 0.6034 0.8767 0.3622 0.026 Uiso calc R 1 1 . .
    C C7 0.42230(16) 0.74266(10) 0.3051(2) 0.0246(4) Uani d . 1 1 . .
    H H7 0.3483 0.7316 0.3068 0.030 Uiso calc R 1 1 . .
    C C6 0.46508(16) 0.81215(10) 0.3406(2) 0.0242(4) Uani d . 1 1 . .
    H H6 0.4195 0.8469 0.3656 0.029 Uiso calc R 1 1 . .
    C C28 0.88470(15) 0.42280(10) 0.3196(2) 0.0229(4) Uani d . 1 1 . .
    H H28 0.8869 0.4641 0.3792 0.027 Uiso calc R 1 1 . .
    C C18 0.68805(17) 0.46582(10) 0.6348(2) 0.0276(4) Uani d . 1 1 . .
    H H18 0.6972 0.4385 0.7255 0.033 Uiso calc R 1 1 . .
    C C25 0.88206(18) 0.30017(10) 0.1416(3) 0.0308(4) Uani d . 1 1 . .
    H H25 0.8824 0.2595 0.0814 0.037 Uiso calc R 1 1 . .
    C C14 0.95013(15) 0.56424(10) 0.1177(2) 0.0229(4) Uani d . 1 1 . .
    H H14A 0.9323 0.5167 0.0744 0.034 Uiso calc R 1 1 . .
    H H14B 1.0204 0.5630 0.2099 0.034 Uiso calc R 1 1 . .
    H H14C 0.9612 0.5955 0.0388 0.034 Uiso calc R 1 1 . .
    C C4 0.64142(15) 0.77729(9) 0.30278(19) 0.0183(4) Uani d . 1 1 . .
    C C16 0.74035(15) 0.56846(9) 0.5113(2) 0.0219(4) Uani d . 1 1 . .
    H H16 0.7840 0.6102 0.5191 0.026 Uiso calc R 1 1 . .
    C C17 0.75201(16) 0.52884(10) 0.6466(2) 0.0257(4) Uani d . 1 1 . .
    H H17 0.8026 0.5442 0.7455 0.031 Uiso calc R 1 1 . .
    C C27 0.95393(16) 0.36400(11) 0.3900(2) 0.0297(4) Uani d . 1 1 . .
    H H27 1.0008 0.3656 0.4972 0.036 Uiso calc R 1 1 . .
    C C26 0.95303(17) 0.30319(11) 0.3006(3) 0.0307(4) Uani d . 1 1 . .
    H H26 1.0002 0.2642 0.3475 0.037 Uiso calc R 1 1 . .
    C C19 0.61111(17) 0.44390(10) 0.4884(2) 0.0269(4) Uani d . 1 1 . .
    H H19 0.5681 0.4019 0.4805 0.032 Uiso calc R 1 1 . .
loop_
    _atom_site_aniso_label
    _atom_site_aniso_U_11
    _atom_site_aniso_U_22
    _atom_site_aniso_U_33
    _atom_site_aniso_U_12
    _atom_site_aniso_U_13
    _atom_site_aniso_U_23
    S3 0.0211(3) 0.0137(3) 0.0288(3) -0.00246(15) 0.00924(19) -0.00270(15)
    O22 0.0202(6) 0.0214(6) 0.0200(6) 0.0014(5) 0.0022(5) -0.0039(5)
    N10 0.0169(7) 0.0114(7) 0.0184(7) -0.0003(5) 0.0070(5) -0.0001(5)
    N1 0.0174(7) 0.0168(7) 0.0215(7) -0.0005(5) 0.0071(6) 0.0008(6)
    C23 0.0164(8) 0.0159(8) 0.0229(8) 0.0006(6) 0.0099(7) 0.0014(7)
    C15 0.0152(8) 0.0152(8) 0.0188(8) 0.0035(6) 0.0080(6) -0.0007(6)
    C21 0.0175(8) 0.0189(9) 0.0135(7) 0.0002(6) 0.0082(6) 0.0001(6)
    C9 0.0189(8) 0.0161(8) 0.0147(8) 0.0033(6) 0.0049(6) 0.0001(6)
    C13 0.0166(8) 0.0172(8) 0.0150(8) 0.0029(6) 0.0041(6) 0.0022(6)
    C20 0.0222(8) 0.0180(8) 0.0189(8) -0.0025(7) 0.0064(7) -0.0014(7)
    C8 0.0217(9) 0.0168(9) 0.0265(9) -0.0008(7) 0.0101(7) -0.0017(7)
    C12 0.0162(8) 0.0161(8) 0.0145(8) 0.0030(6) 0.0053(6) 0.0014(6)
    C11 0.0150(8) 0.0128(8) 0.0168(8) -0.0002(6) 0.0046(6) -0.0018(6)
    C24 0.0280(9) 0.0201(9) 0.0260(9) 0.0026(7) 0.0123(7) -0.0012(7)
    C2 0.0174(8) 0.0151(8) 0.0147(8) -0.0005(6) 0.0041(6) 0.0012(6)
    C5 0.0278(9) 0.0147(8) 0.0223(9) 0.0020(7) 0.0072(7) -0.0031(7)
    C7 0.0220(9) 0.0246(10) 0.0300(9) 0.0031(7) 0.0127(7) -0.0015(7)
    C6 0.0276(9) 0.0203(9) 0.0263(9) 0.0071(7) 0.0114(7) -0.0018(7)
    C28 0.0216(9) 0.0210(9) 0.0244(9) 0.0016(7) 0.0059(7) 0.0008(7)
    C18 0.0384(11) 0.0250(10) 0.0222(9) 0.0030(8) 0.0140(8) 0.0063(7)
    C25 0.0378(11) 0.0180(9) 0.0442(12) 0.0065(8) 0.0238(9) -0.0002(8)
    C14 0.0206(9) 0.0223(9) 0.0294(9) 0.0014(7) 0.0131(7) 0.0012(7)
    C4 0.0204(9) 0.0168(8) 0.0164(8) 0.0009(6) 0.0048(7) 0.0003(6)
    C16 0.0238(9) 0.0201(9) 0.0212(9) -0.0032(7) 0.0070(7) -0.0025(7)
    C17 0.0294(9) 0.0280(10) 0.0172(8) 0.0009(8) 0.0050(7) -0.0016(7)
    C27 0.0247(9) 0.0303(10) 0.0311(10) 0.0073(8) 0.0060(8) 0.0094(8)
    C26 0.0267(10) 0.0237(10) 0.0452(12) 0.0110(8) 0.0171(9) 0.0126(8)
    C19 0.0353(10) 0.0210(9) 0.0271(10) -0.0060(8) 0.0143(8) 0.0021(7)
_geom_special_details
;
All e.s.d.'s (except the e.s.d. in the dihedral angle between two l.s. planes)
are estimated using the full covariance matrix. The cell e.s.d.'s are taken
into account individually in the estimation of e.s.d.'s in distances, angles
and torsion angles; correlations between e.s.d.'s in cell parameters are only
used when they are defined by crystal symmetry. An approximate (isotropic)
treatment of cell e.s.d.'s is used for estimating e.s.d.'s involving l.s.
planes.
;
loop_
    _geom_bond_atom_site_label_1
    _geom_bond_atom_site_label_2
    _geom_bond_site_symmetry_2
    _geom_bond_distance
    _geom_bond_publ_flag
    S3 C4 . 1.7515(18) ?
    S3 C2 . 1.7560(16) ?
    O22 C21 . 1.225(2) ?
    N10 C2 . 1.359(2) ?
    N10 C9 . 1.397(2) ?
    N10 C11 . 1.467(2) ?
    N1 C2 . 1.293(2) ?
    N1 C13 . 1.405(2) ?
    C23 C28 . 1.389(2) ?
    C23 C24 . 1.396(2) ?
    C23 C21 . 1.494(2) ?
    C15 C20 . 1.386(2) ?
    C15 C16 . 1.391(2) ?
    C15 C11 . 1.524(2) ?
    C21 C12 . 1.488(2) ?
    C9 C8 . 1.385(2) ?
    C9 C4 . 1.398(2) ?
    C13 C12 . 1.349(2) ?
    C13 C14 . 1.497(2) ?
    C20 C19 . 1.388(3) ?
    C20 H20 . 0.9300 ?
    C8 C7 . 1.389(3) ?
    C8 H8 . 0.9300 ?
    C12 C11 . 1.525(2) ?
    C11 H11 . 0.9800 ?
    C24 C25 . 1.389(3) ?
    C24 H24 . 0.9300 ?
    C5 C4 . 1.383(2) ?
    C5 C6 . 1.385(3) ?
    C5 H5 . 0.9300 ?
    C7 C6 . 1.389(3) ?
    C7 H7 . 0.9300 ?
    C6 H6 . 0.9300 ?
    C28 C27 . 1.391(3) ?
    C28 H28 . 0.9300 ?
    C18 C19 . 1.380(3) ?
    C18 C17 . 1.392(3) ?
    C18 H18 . 0.9300 ?
    C25 C26 . 1.384(3) ?
    C25 H25 . 0.9300 ?
    C14 H14A . 0.9600 ?
    C14 H14B . 0.9600 ?
    C14 H14C . 0.9600 ?
    C16 C17 . 1.381(3) ?
    C16 H16 . 0.9300 ?
    C17 H17 . 0.9300 ?
    C27 C26 . 1.383(3) ?
    C27 H27 . 0.9300 ?
    C26 H26 . 0.9300 ?
    C19 H19 . 0.9300 ?
loop_
    _geom_angle_atom_site_label_1
    _geom_angle_atom_site_label_2
    _geom_angle_atom_site_label_3
    _geom_angle_site_symmetry_1
    _geom_angle_site_symmetry_3
    _geom_angle
    _geom_angle_publ_flag
    C4 S3 C2 . . 91.18(8) ?
    C2 N10 C9 . . 115.23(13) ?
    C2 N10 C11 . . 121.47(13) ?
    C9 N10 C11 . . 122.83(13) ?
    C2 N1 C13 . . 115.35(14) ?
    C28 C23 C24 . . 119.38(16) ?
    C28 C23 C21 . . 120.53(15) ?
    C24 C23 C21 . . 119.81(15) ?
    C20 C15 C16 . . 119.38(16) ?
    C20 C15 C11 . . 119.04(14) ?
    C16 C15 C11 . . 121.31(15) ?
    O22 C21 C12 . . 119.75(14) ?
    O22 C21 C23 . . 120.07(15) ?
    C12 C21 C23 . . 120.03(13) ?
    C8 C9 N10 . . 126.81(15) ?
    C8 C9 C4 . . 120.99(15) ?
    N10 C9 C4 . . 112.20(14) ?
    C12 C13 N1 . . 122.97(15) ?
    C12 C13 C14 . . 125.18(15) ?
    N1 C13 C14 . . 111.81(14) ?
    C15 C20 C19 . . 120.36(16) ?
    C15 C20 H20 . . 119.8 ?
    C19 C20 H20 . . 119.8 ?
    C9 C8 C7 . . 117.90(16) ?
    C9 C8 H8 . . 121.1 ?
    C7 C8 H8 . . 121.1 ?
    C13 C12 C21 . . 124.69(15) ?
    C13 C12 C11 . . 122.17(15) ?
    C21 C12 C11 . . 113.13(13) ?
    N10 C11 C15 . . 112.04(13) ?
    N10 C11 C12 . . 108.29(13) ?
    C15 C11 C12 . . 109.03(12) ?
    N10 C11 H11 . . 109.1 ?
    C15 C11 H11 . . 109.1 ?
    C12 C11 H11 . . 109.1 ?
    C25 C24 C23 . . 120.18(17) ?
    C25 C24 H24 . . 119.9 ?
    C23 C24 H24 . . 119.9 ?
    N1 C2 N10 . . 127.70(15) ?
    N1 C2 S3 . . 121.70(13) ?
    N10 C2 S3 . . 110.59(12) ?
    C4 C5 C6 . . 118.55(16) ?
    C4 C5 H5 . . 120.7 ?
    C6 C5 H5 . . 120.7 ?
    C8 C7 C6 . . 121.25(17) ?
    C8 C7 H7 . . 119.4 ?
    C6 C7 H7 . . 119.4 ?
    C5 C6 C7 . . 120.67(16) ?
    C5 C6 H6 . . 119.7 ?
    C7 C6 H6 . . 119.7 ?
    C23 C28 C27 . . 120.18(17) ?
    C23 C28 H28 . . 119.9 ?
    C27 C28 H28 . . 119.9 ?
    C19 C18 C17 . . 119.92(17) ?
    C19 C18 H18 . . 120.0 ?
    C17 C18 H18 . . 120.0 ?
    C26 C25 C24 . . 119.97(18) ?
    C26 C25 H25 . . 120.0 ?
    C24 C25 H25 . . 120.0 ?
    C13 C14 H14A . . 109.5 ?
    C13 C14 H14B . . 109.5 ?
    H14A C14 H14B . . 109.5 ?
    C13 C14 H14C . . 109.5 ?
    H14A C14 H14C . . 109.5 ?
    H14B C14 H14C . . 109.5 ?
    C5 C4 C9 . . 120.64(16) ?
    C5 C4 S3 . . 128.57(14) ?
    C9 C4 S3 . . 110.79(12) ?
    C17 C16 C15 . . 120.32(16) ?
    C17 C16 H16 . . 119.8 ?
    C15 C16 H16 . . 119.8 ?
    C16 C17 C18 . . 119.97(16) ?
    C16 C17 H17 . . 120.0 ?
    C18 C17 H17 . . 120.0 ?
    C26 C27 C28 . . 120.05(18) ?
    C26 C27 H27 . . 120.0 ?
    C28 C27 H27 . . 120.0 ?
    C27 C26 C25 . . 120.19(17) ?
    C27 C26 H26 . . 119.9 ?
    C25 C26 H26 . . 119.9 ?
    C18 C19 C20 . . 120.02(17) ?
    C18 C19 H19 . . 120.0 ?
    C20 C19 H19 . . 120.0 ?
loop_
    _geom_hbond_atom_site_label_D
    _geom_hbond_atom_site_label_H
    _geom_hbond_atom_site_label_A
    _geom_hbond_site_symmetry_A
    _geom_hbond_distance_DH
    _geom_hbond_distance_HA
    _geom_hbond_distance_DA
    _geom_hbond_angle_DHA
    C27 H27 N1 3_766 0.93 2.563 3.472(2) 166
