# Supplementary material for: Crystal structure of (2-methyl-4-phenyl-4H-benzo[4,5]thia­zolo[3,2-a]pyrimidin-3-yl)(phen­yl)methanone
Source: Acta Crystallogr E Crystallogr Commun. 2015 Apr 2;71(Pt 5):o276–7. doi: 10.1107/S2056989015006428 (PMC4420141; doi:10.1107/S2056989015006428)
Supplement: Supplementary file 2 [file e-71-0o276-Isup2.hkl]

# 
# h,k,l, Fc-squared, Fo-squared, sigma(Fo-squared) and status flag 
# 
data_I
_shelx_title ' baabtpar_a.res in P2(1)/c' 
_shelx_refln_list_code          4 
_shelx_F_calc_maximum      118.34 
_exptl_crystal_F_000       800.00 
_reflns_d_resolution_high  0.8550 
 
loop_ 
 _symmetry_equiv_pos_as_xyz 
 'x, y, z' 
 '-x, y+1/2, -z+1/2' 
 '-x, -y, -z' 
 'x, -y-1/2, z-1/2' 
 
_cell_length_a    12.1894 
_cell_length_b    18.6119 
_cell_length_c     8.9370 
_cell_angle_alpha  90.000 
_cell_angle_beta  110.360 
_cell_angle_gamma  90.000 
 
_shelx_F_squared_multiplier     1.000 
 
loop_ 
 _refln_index_h 
 _refln_index_k 
 _refln_index_l 
 _refln_F_squared_calc 
 _refln_F_squared_meas 
 _refln_F_squared_sigma 
 _refln_observed_status 
   3   0   0      140.99      118.73      6.80 o 
   4   0   0      502.80      575.35     29.87 o 
   5   0   0     3345.35     3333.64    168.13 o 
   6   0   0      435.96      394.99     15.11 o 
   7   0   0     1662.18     1557.30     39.62 o 
   8   0   0      185.86      182.34      5.39 o 
   9   0   0      632.39      605.30     16.09 o 
  10   0   0      125.29      135.04      4.40 o 
  11   0   0     1813.46     1813.83     46.31 o 
  12   0   0      153.94      153.62      5.57 o 
   2   1   0     1192.84     1200.54     34.95 o 
   3   1   0     8118.22     6089.50    380.23 o 
   4   1   0      292.29      271.63     14.79 o 
   5   1   0      458.17      545.03     28.69 o 
   6   1   0     1690.18     1612.08     48.98 o 
   7   1   0      648.42      677.46     11.79 o 
   8   1   0      866.57      853.99     15.71 o 
   9   1   0        6.04        7.96      0.66 o 
  10   1   0     1668.42     1684.53     32.52 o 
  11   1   0       74.60       71.74      2.11 o 
  12   1   0      439.95      438.19      9.73 o 
   0   2   0       16.80       17.01      1.63 o 
   1   2   0        7.48        8.50      0.73 o 
   2   2   0     4983.94     3733.19    445.60 o 
   3   2   0     9528.14     9371.20    427.55 o 
   4   2   0      402.41      372.17     19.82 o 
   5   2   0     1292.34     1370.28     70.10 o 
   6   2   0        1.01        1.74      0.48 o 
   7   2   0      504.26      489.36      9.23 o 
   8   2   0      408.28      461.23      9.40 o 
   9   2   0     1475.22     1516.56     29.43 o 
  10   2   0      593.00      640.16     13.98 o 
  11   2   0      889.87      885.97     17.54 o 
  12   2   0      520.83      555.52     13.26 o 
   1   3   0     1269.94     1214.04    122.80 o 
   2   3   0       83.84       98.62      5.92 o 
   3   3   0      239.36      187.79     10.50 o 
   4   3   0     2633.82     2598.16    131.30 o 
   5   3   0      546.53      557.45     29.58 o 
   6   3   0     3083.85     3101.27     63.78 o 
   7   3   0      195.52      213.26      4.09 o 
   8   3   0      491.35      506.75     10.27 o 
   9   3   0      913.15      926.86     18.27 o 
  10   3   0        3.00        5.40      0.64 o 
  11   3   0     2248.27     2348.10     48.75 o 
  12   3   0        2.08        3.14      1.54 o 
  13   3   0      402.77      381.79     20.41 o 
   0   4   0     5025.84     4049.48    204.65 o 
   1   4   0     6080.90     5343.16    268.23 o 
   2   4   0     1893.97     1259.22     64.18 o 
   3   4   0     1558.63     1423.95     72.61 o 
   4   4   0       99.20      105.72      6.80 o 
   5   4   0      917.92      987.15     51.17 o 
   6   4   0     1891.82     1926.14     36.90 o 
   7   4   0      609.13      598.58     10.52 o 
   8   4   0      497.61      554.86     10.46 o 
   9   4   0       72.26       69.73      2.05 o 
  10   4   0       91.08       94.71      2.58 o 
  11   4   0        4.49        6.76      0.83 o 
  12   4   0        8.71       10.89      1.16 o 
  13   4   0       35.15       38.15      3.11 o 
   1   5   0       52.94       40.37      3.40 o 
   2   5   0     3412.22     2569.63    129.97 o 
   3   5   0     5941.41     5585.06    280.80 o 
   4   5   0       10.84       22.48      2.51 o 
   5   5   0     3945.06     3903.99    113.57 o 
   6   5   0     2381.57     2282.26     36.50 o 
   7   5   0      349.14      326.11      6.00 o 
   8   5   0      703.73      697.84     13.02 o 
   9   5   0      610.08      600.83     16.16 o 
  10   5   0       22.20       29.17      1.50 o 
  11   5   0      216.84      200.78      6.05 o 
  12   5   0       17.59       19.75      1.51 o 
   0   6   0       41.17       37.41      3.40 o 
   1   6   0     1382.01      977.58     54.12 o 
   2   6   0      783.26      754.27     39.63 o 
   3   6   0       11.77       11.53      1.77 o 
   4   6   0      217.66      231.11     13.61 o 
   5   6   0      687.48      681.75     16.04 o 
   6   6   0        0.04        2.77      0.64 o 
   7   6   0      163.44      184.45      3.66 o 
   8   6   0        4.93        8.35      0.81 o 
   9   6   0       29.89       32.76      1.47 o 
  10   6   0       81.32       65.08      2.85 o 
  11   6   0       84.52       89.45      3.70 o 
  12   6   0       15.33       12.45      1.20 o 
   1   7   0       51.38       85.30      4.55 o 
   2   7   0      796.20      835.02     36.74 o 
   3   7   0      800.03      846.98     44.51 o 
   4   7   0      290.78      292.36      9.44 o 
   5   7   0      531.21      579.76     10.77 o 
   6   7   0       10.10       19.48      0.89 o 
   7   7   0       76.57       81.77      2.37 o 
   8   7   0        0.57        2.52      0.54 o 
   9   7   0      338.22      306.46     18.61 o 
  10   7   0     1237.68     1183.14     46.76 o 
  11   7   0      493.22      511.53     15.95 o 
  12   7   0        2.36        1.63      0.66 o 
   0   8   0    14004.68    14786.65    741.85 o 
   1   8   0       23.02       30.32      3.84 o 
   2   8   0       95.34      119.12      6.01 o 
   3   8   0      223.03      269.71     15.97 o 
   4   8   0       65.84       53.68      2.14 o 
   5   8   0      320.18      366.85      7.06 o 
   6   8   0        4.65        8.00      0.71 o 
   7   8   0      469.19      497.71     10.16 o 
   8   8   0      236.91      230.86      6.00 o 
   9   8   0      168.25      164.28      6.70 o 
  10   8   0       63.21       66.76      3.84 o 
  11   8   0      254.58      241.53      8.09 o 
  12   8   0       14.58       18.52      1.32 o 
   1   9   0     3710.90     3979.66    142.99 o 
   2   9   0     2407.36     2686.18     79.10 o 
   3   9   0       37.31       18.38      1.13 o 
   4   9   0      131.91      131.67      3.15 o 
   5   9   0        5.47        7.44      0.66 o 
   6   9   0     1558.26     1508.27     31.50 o 
   7   9   0       61.37       65.96      2.08 o 
   8   9   0      256.06      264.65      6.78 o 
   9   9   0      136.67      137.37      5.20 o 
  10   9   0       61.92       60.59      2.86 o 
  11   9   0       90.35       91.00      3.66 o 
  12   9   0       28.91       25.99      1.92 o 
   0  10   0       31.00       27.06      2.51 o 
   1  10   0      126.15      116.52      3.45 o 
   2  10   0      114.57      170.96      4.28 o 
   3  10   0     2401.29     2383.37     45.84 o 
   4  10   0      265.20      245.93      4.74 o 
   5  10   0       90.29       83.29      2.27 o 
   6  10   0       19.37       22.57      1.09 o 
   7  10   0      207.82      204.71      5.39 o 
   8  10   0       77.37       83.41      2.54 o 
   9  10   0       19.68       21.27      1.29 o 
  10  10   0      203.15      205.09      7.07 o 
  11  10   0       61.77       55.53      2.50 o 
   1  11   0       79.95      106.57      3.99 o 
   2  11   0      447.42      432.74      9.75 o 
   3  11   0      868.62      798.52     15.98 o 
   4  11   0     3466.90     3394.78     79.28 o 
   5  11   0       66.16       71.48      3.40 o 
   6  11   0     1569.95     1624.81     31.44 o 
   7  11   0      235.03      246.69      6.42 o 
   8  11   0      455.11      445.89      9.96 o 
   9  11   0      593.93      566.13     12.42 o 
  10  11   0       83.58       89.53      3.62 o 
  11  11   0      240.82      239.79      7.78 o 
   0  12   0      752.29      645.51     19.97 o 
   1  12   0        0.23        5.11      0.65 o 
   2  12   0      635.39      604.34     14.61 o 
   3  12   0      214.22      236.82      6.75 o 
   4  12   0      942.60      971.31     21.80 o 
   5  12   0      809.45      824.99     17.68 o 
   6  12   0      240.66      274.00      7.89 o 
   7  12   0     2426.00     2471.86     56.17 o 
   8  12   0      138.01      145.45      4.11 o 
   9  12   0       31.07       38.79      1.65 o 
  10  12   0       13.62       15.84      1.36 o 
  11  12   0       58.93       58.41      3.99 o 
   1  13   0      990.24      994.40     29.51 o 
   2  13   0      603.18      590.47     17.93 o 
   3  13   0     1018.83     1031.25     30.65 o 
   4  13   0      340.14      306.78      7.65 o 
   5  13   0     1025.60      902.01     50.00 o 
   6  13   0      819.13      783.54     23.87 o 
   7  13   0      354.50      373.29     10.42 o 
   8  13   0      370.22      371.17     11.78 o 
   9  13   0       19.23       18.58      1.46 o 
  10  13   0        5.99        6.36      1.33 o 
   0  14   0      872.03      817.57     41.92 o 
   1  14   0     1486.88     1435.47     42.29 o 
   2  14   0      772.41      773.62     23.28 o 
   3  14   0      323.24      292.35     14.63 o 
   4  14   0      138.33      131.48      6.80 o 
   5  14   0     1061.82      863.97    119.55 o 
   6  14   0      179.53      128.20      8.28 o 
   7  14   0      751.87      774.00     23.42 o 
   8  14   0       28.78       32.10      1.92 o 
   9  14   0       21.91       32.09      1.78 o 
   1  15   0      317.17      312.24      9.93 o 
   2  15   0      130.77      119.91      7.11 o 
   3  15   0       11.40       11.94      1.57 o 
   4  15   0      175.46      136.09     15.45 o 
   5  15   0        0.96        1.31      0.82 o 
   6  15   0      165.84      124.50      7.99 o 
   7  15   0       23.44       20.60      1.98 o 
   8  15   0      421.94      483.73     18.30 o 
   9  15   0       82.30       65.78      3.24 o 
   0  16   0     1061.22      951.02     45.84 o 
   1  16   0        3.23        4.14      0.85 o 
   2  16   0     2679.75     2637.85     94.36 o 
   3  16   0       24.55       26.67      1.65 o 
   4  16   0      438.89      401.08     48.42 o 
   5  16   0      177.48      128.20      8.28 o 
   6  16   0      241.71      250.32     10.25 o 
   7  16   0      159.96      168.51      7.21 o 
   8  16   0        1.09        9.32      1.92 o 
   1  17   0     2885.17     2834.36     82.67 o 
   2  17   0       71.81       83.31      3.32 o 
   3  17   0      117.92      115.39      5.11 o 
   4  17   0      326.55      337.71     17.82 o 
   5  17   0       10.85       14.91      1.72 o 
   6  17   0       17.72       15.70      1.66 o 
   7  17   0       58.13       62.00      3.29 o 
   8  17   0      164.95      140.77      8.28 o 
   0  18   0      172.70      188.68     10.94 o 
   1  18   0       22.73       25.63      1.59 o 
   2  18   0      236.07      246.70      8.02 o 
   3  18   0       43.47       49.34      2.93 o 
   4  18   0        0.63        1.92      0.88 o 
   5  18   0      183.27      165.51      7.00 o 
   6  18   0      101.55      109.86      4.97 o 
   7  18   0       29.54       26.36      1.83 o 
   1  19   0      641.05      678.20     24.94 o 
   2  19   0       66.11       67.58      2.76 o 
   3  19   0       32.48       29.65      3.55 o 
   4  19   0        8.76        5.09      0.99 o 
   5  19   0      250.15      234.03     10.28 o 
   6  19   0      117.71      145.08      6.36 o 
   0  20   0      127.57      154.52      8.87 o 
   1  20   0        7.84        9.00      1.09 o 
   2  20   0      205.82      205.65      8.43 o 
   3  20   0        4.53        4.63      0.94 o 
   4  20   0       29.36       28.91      2.88 o 
   5  20   0       15.97       13.90      2.51 o 
   1  21   0        0.57        1.18      0.89 o 
   2  21   0       61.16       51.46      3.70 o 
 -13   1   1      128.18      125.21      6.06 o 
 -12   1   1       96.65      108.20      4.39 o 
 -11   1   1      442.15      473.65     11.63 o 
 -10   1   1      362.18      368.89      7.75 o 
  -9   1   1      212.78      195.30      3.92 o 
  -8   1   1      127.41      122.05      2.33 o 
  -7   1   1      529.55      504.27      8.07 o 
  -6   1   1      307.98      261.72     14.94 o 
  -5   1   1     1460.02     1514.90     77.18 o 
  -4   1   1      392.31      298.42     11.40 o 
  -3   1   1     7948.63     5119.80    542.45 o 
  -2   1   1     1985.41     1768.44     62.99 o 
   0   1   1      418.35      481.09     14.03 o 
   2   1   1      641.70      758.50     22.23 o 
   3   1   1      740.06      786.80     40.22 o 
   4   1   1       47.68       44.96      3.25 o 
   5   1   1       92.47       98.33      6.36 o 
   6   1   1      181.54      192.42      3.92 o 
   7   1   1       17.45       17.58      0.80 o 
   8   1   1       18.55       14.17      0.79 o 
   9   1   1       24.39       25.52      1.10 o 
  10   1   1        4.17        4.94      0.66 o 
  11   1   1       72.64       77.71      2.33 o 
  12   1   1       61.50       57.25      2.16 o 
 -13   2   1        6.20        9.58      1.56 o 
 -12   2   1        5.33        6.45      0.92 o 
 -11   2   1      437.43      428.72      9.67 o 
 -10   2   1       32.16       25.34      1.61 o 
  -9   2   1       11.90       20.51      0.95 o 
  -8   2   1      738.42      704.86     12.31 o 
  -7   2   1      124.19      110.15      2.23 o 
  -6   2   1     2456.84     2492.00     89.66 o 
  -5   2   1     1103.84     1217.39     62.41 o 
  -4   2   1        3.67        7.10      1.18 o 
  -2   2   1      634.26      545.87     71.64 o 
  -1   2   1     2075.38     2127.16     75.54 o 
   0   2   1      169.32      230.57      7.03 o 
   1   2   1      817.99      830.81     29.85 o 
   2   2   1      581.80      632.39     26.57 o 
   3   2   1      274.95      290.41     15.53 o 
   4   2   1     1712.80     1703.41     86.35 o 
   5   2   1     2362.48     2415.23     86.41 o 
   6   2   1      845.92      869.20     16.97 o 
   7   2   1       58.50       67.88      1.75 o 
   8   2   1        8.13        9.81      0.71 o 
   9   2   1        0.39        1.37      0.54 o 
  10   2   1      791.57      824.44     17.69 o 
  11   2   1      269.41      274.51      6.37 o 
  12   2   1     1125.37     1048.26     26.90 o 
 -13   3   1        6.70       10.34      1.92 o 
 -12   3   1      198.21      191.62      5.85 o 
 -11   3   1      184.12      168.77      5.80 o 
 -10   3   1       68.08       67.35      2.50 o 
  -9   3   1      172.08      180.93      4.18 o 
  -8   3   1      359.60      351.19      6.94 o 
  -7   3   1       91.50       89.55      1.94 o 
  -6   3   1      461.54      478.86     12.75 o 
  -5   3   1     1028.43     1092.15     56.34 o 
  -4   3   1     3633.71     3074.73    155.11 o 
  -3   3   1     3745.97     2947.87    148.61 o 
  -2   3   1     6339.75     4324.36    217.22 o 
  -1   3   1     4222.78     4282.98    152.08 o 
   0   3   1     2996.85     3229.28    205.31 o 
   1   3   1       11.78        7.39      1.18 o 
   2   3   1      273.11      315.25     16.71 o 
   3   3   1      602.61      618.68     32.09 o 
   4   3   1      484.27      450.25     23.96 o 
   5   3   1      168.20      168.42     10.06 o 
   6   3   1      538.42      475.96      9.54 o 
   7   3   1      690.26      775.91     15.30 o 
   8   3   1       25.20       26.76      1.27 o 
   9   3   1      651.34      690.11     18.35 o 
  10   3   1      407.74      433.39      9.67 o 
  11   3   1       37.04       42.64      1.60 o 
  12   3   1        8.45       12.87      1.16 o 
 -13   4   1       78.76       74.09      4.11 o 
 -12   4   1      600.65      612.94     16.40 o 
 -11   4   1       42.73       41.81      3.72 o 
 -10   4   1      836.44      848.86     22.31 o 
  -9   4   1      170.96      165.58      3.90 o 
  -8   4   1      102.36      115.59      2.85 o 
  -7   4   1      758.23      729.47     13.31 o 
  -6   4   1      305.61      307.76      6.95 o 
  -5   4   1      207.42      229.19     13.31 o 
  -4   4   1      145.62      130.86      7.99 o 
  -3   4   1     9893.37    11017.97    567.07 o 
  -2   4   1      703.82      515.32     27.06 o 
  -1   4   1        2.69        1.77      0.59 o 
   0   4   1     2907.41     2891.37    367.67 o 
   1   4   1     1551.65     1530.47     77.85 o 
   2   4   1      560.14      643.67     33.42 o 
   3   4   1        8.02        2.37      0.89 o 
   4   4   1      407.42      487.82     25.88 o 
   5   4   1      386.59      326.76      7.25 o 
   6   4   1      269.09      271.42      5.35 o 
   7   4   1      679.00      600.55     12.03 o 
   8   4   1      671.25      695.98     15.01 o 
   9   4   1      525.23      538.20     14.56 o 
  10   4   1      949.38      953.60     22.28 o 
  11   4   1      161.53      161.44      4.45 o 
  12   4   1       24.37       22.72      1.51 o 
 -13   5   1      194.70      186.73      8.65 o 
 -12   5   1       64.47       77.32      2.92 o 
 -11   5   1       26.43       35.55      1.90 o 
 -10   5   1       58.78       51.76      1.89 o 
  -9   5   1      225.66      206.14      5.63 o 
  -8   5   1      211.98      203.46      4.24 o 
  -7   5   1       78.71      109.02      2.21 o 
  -6   5   1      148.16      120.41      2.69 o 
  -5   5   1      663.77      947.09     49.39 o 
  -4   5   1      275.96      293.07     16.41 o 
  -3   5   1     2081.35     2088.62    106.02 o 
  -2   5   1       38.19       29.72      2.66 o 
  -1   5   1     1378.89      968.81     49.98 o 
   0   5   1     1046.79      777.49     40.67 o 
   1   5   1     3198.35     3453.42    147.05 o 
   2   5   1      698.16      682.69     35.64 o 
   3   5   1     1503.28     1653.89     84.28 o 
   4   5   1      508.40      544.29     28.98 o 
   5   5   1       10.94       14.43      0.88 o 
   6   5   1     1368.89     1262.88     24.87 o 
   7   5   1      301.80      331.62      8.28 o 
   8   5   1     2005.00     2048.90     52.23 o 
   9   5   1       61.66       58.22      4.25 o 
  10   5   1      129.33      137.15      4.48 o 
  11   5   1      175.38      171.23      5.19 o 
  12   5   1      255.22      228.77      8.94 o 
 -13   6   1       29.42       28.04      2.10 o 
 -12   6   1       93.72       94.78      3.33 o 
 -11   6   1       52.03       59.02      2.51 o 
 -10   6   1      139.93      131.42      5.77 o 
  -9   6   1     2445.02     2400.10     56.46 o 
  -8   6   1      102.09      116.18      2.88 o 
  -7   6   1      287.77      253.62      7.42 o 
  -6   6   1     1131.36     1151.29     22.35 o 
  -5   6   1        6.86        8.07      1.41 o 
  -4   6   1     1024.78     1062.72     55.16 o 
  -3   6   1      930.15      980.50     51.17 o 
  -2   6   1     1765.13     1628.60     83.39 o 
  -1   6   1      984.92      828.22     66.32 o 
   0   6   1      973.22      944.62    107.13 o 
   1   6   1      845.32      915.17     61.95 o 
   2   6   1      203.82      183.08      7.89 o 
   3   6   1     1825.82     1794.21     91.67 o 
   4   6   1      292.79      342.41     12.33 o 
   5   6   1      478.79      385.24      7.35 o 
   6   6   1       19.39       27.60      1.11 o 
   7   6   1       67.85       53.09      1.96 o 
   8   6   1       63.62       67.43      2.66 o 
   9   6   1        2.15        3.08      0.61 o 
  10   6   1       47.67       42.19      1.81 o 
  11   6   1      143.66      143.11      5.17 o 
  12   6   1     1021.94      951.70     34.45 o 
 -12   7   1      302.62      303.08      8.52 o 
 -11   7   1        0.37        1.13      0.60 o 
 -10   7   1       17.45       18.50      1.48 o 
  -9   7   1        0.17        1.73      0.52 o 
  -8   7   1      807.03      796.76     17.13 o 
  -7   7   1      148.53      146.22      3.16 o 
  -6   7   1      754.61      668.61     11.65 o 
  -5   7   1      188.79      170.99      4.56 o 
  -4   7   1       40.17       26.32      3.11 o 
  -3   7   1     2447.46     2630.69    133.67 o 
  -2   7   1       46.08       42.29      3.84 o 
  -1   7   1     1655.73     1650.07     87.76 o 
   0   7   1       21.72       31.58      2.35 o 
   1   7   1      259.96      335.20     15.23 o 
   2   7   1      806.97      947.27     35.19 o 
   3   7   1     1137.56     1101.91     57.23 o 
   4   7   1      376.15      290.09      6.60 o 
   5   7   1       16.28       26.88      0.98 o 
   6   7   1      266.42      275.58      5.50 o 
   7   7   1      273.09      314.05      6.66 o 
   8   7   1      119.37      101.39      6.24 o 
   9   7   1      195.08      169.81      6.96 o 
  10   7   1      210.09      224.83      6.64 o 
  11   7   1      728.82      699.70     21.17 o 
  12   7   1        0.80        1.11      0.63 o 
 -12   8   1     1194.85     1169.33     34.80 o 
 -11   8   1       60.81       66.02      2.38 o 
 -10   8   1      205.36      206.13     10.20 o 
  -9   8   1      633.13      635.70     15.25 o 
  -8   8   1      243.58      248.17      5.94 o 
  -7   8   1     1335.02     1303.66     27.40 o 
  -6   8   1        9.93       24.70      0.86 o 
  -5   8   1        6.10       16.03      0.86 o 
  -4   8   1       39.63       24.42      1.54 o 
  -3   8   1       83.51      141.21      9.32 o 
  -2   8   1     1562.47     1700.90     62.15 o 
   0   8   1     2097.02     2211.81     82.65 o 
   1   8   1     4550.67     5070.45    181.25 o 
   2   8   1     3450.25     3695.87    132.58 o 
   3   8   1      404.30      398.09      8.96 o 
   4   8   1        3.95        4.65      0.74 o 
   5   8   1      462.01      494.18      9.36 o 
   6   8   1     1632.57     1587.56     28.68 o 
   7   8   1     1227.40     1268.27     23.12 o 
   8   8   1      318.01      340.81     11.17 o 
   9   8   1     2701.66     2428.15    347.42 o 
  10   8   1       12.04        8.64      1.11 o 
  11   8   1      166.21      151.16      5.25 o 
 -12   9   1       89.08       76.78      3.12 o 
 -11   9   1       65.84       67.84      2.20 o 
 -10   9   1      896.78      892.27     23.54 o 
  -9   9   1      197.91      201.66      6.07 o 
  -8   9   1     1150.51     1137.33     24.07 o 
  -7   9   1        2.28        5.60      0.61 o 
  -6   9   1      801.73      770.92     18.23 o 
  -5   9   1      137.10      147.00      3.39 o 
  -4   9   1        0.94        7.87      0.57 o 
  -3   9   1      782.19      692.47     14.97 o 
  -2   9   1      145.59      157.91      7.73 o 
  -1   9   1     3978.46     4330.49    155.27 o 
   0   9   1       72.36       68.94      4.34 o 
   1   9   1     4304.62     4730.78    169.48 o 
   2   9   1     1788.34     1725.59     39.58 o 
   3   9   1     1234.77     1268.99     24.70 o 
   4   9   1        7.14       19.53      0.86 o 
   5   9   1        3.15        4.68      0.62 o 
   6   9   1      358.91      337.55      6.66 o 
   7   9   1      164.80      172.27      4.04 o 
   8   9   1     2465.19     2373.17     53.94 o 
   9   9   1       19.86       23.05      2.05 o 
  10   9   1      391.86      396.04     12.54 o 
  11   9   1        4.21        4.82      0.78 o 
 -12  10   1        2.55        5.77      1.92 o 
 -11  10   1      808.48      708.12     23.41 o 
 -10  10   1      205.78      201.89      4.61 o 
  -9  10   1      609.39      582.56     13.92 o 
  -8  10   1      353.69      331.52      8.29 o 
  -7  10   1     1907.29     1892.08     39.43 o 
  -6  10   1       13.65       15.03      0.91 o 
  -5  10   1        1.25        4.10      0.89 o 
  -4  10   1      906.73      837.85     16.70 o 
  -3  10   1      236.30      242.89      5.83 o 
  -2  10   1     2695.45     2581.90     53.53 o 
  -1  10   1      582.93      531.86     12.96 o 
   0  10   1     4304.93     4383.91    128.05 o 
   1  10   1        2.70        1.98      1.26 o 
   2  10   1     1266.52     1346.88     40.60 o 
   3  10   1      144.67       98.97      2.61 o 
   4  10   1      190.67      174.77      4.22 o 
   5  10   1      635.73      555.77     11.20 o 
   6  10   1       39.26       36.80      1.49 o 
   7  10   1      616.75      660.20     15.64 o 
   8  10   1       83.80       85.79      2.65 o 
   9  10   1        1.50        3.21      0.80 o 
  10  10   1       34.93       32.00      1.87 o 
  11  10   1      182.81      178.40      9.46 o 
 -11  11   1      327.08      300.63     11.89 o 
 -10  11   1      466.62      447.52      9.98 o 
  -9  11   1        3.33        5.97      0.69 o 
  -8  11   1      194.69      215.49      5.87 o 
  -7  11   1      215.67      224.43      6.01 o 
  -6  11   1       71.19       60.24      1.91 o 
  -5  11   1        3.74        3.34      0.53 o 
  -4  11   1      227.47      181.03      4.35 o 
  -3  11   1      310.76      286.42      6.28 o 
  -2  11   1       24.00       22.09      1.09 o 
  -1  11   1     3548.43     3392.78     70.09 o 
   0  11   1       88.38      109.92      3.34 o 
   1  11   1     2917.63     2785.60     72.80 o 
   2  11   1      558.11      543.59     20.88 o 
   3  11   1        1.93        3.17      0.92 o 
   4  11   1      529.02      509.55     12.24 o 
   5  11   1      513.60      539.16     11.82 o 
   6  11   1      362.91      383.02      9.43 o 
   7  11   1      242.73      280.34      7.16 o 
   8  11   1      803.81      820.01     19.24 o 
   9  11   1        0.53        2.11      0.76 o 
  10  11   1      117.21      123.92      5.28 o 
 -11  12   1       31.98       38.15      4.29 o 
 -10  12   1      377.53      351.36      8.97 o 
  -9  12   1       19.89       18.26      1.16 o 
  -8  12   1       70.91       84.93      2.85 o 
  -7  12   1      428.00      427.32     10.56 o 
  -6  12   1      114.04      107.92      3.49 o 
  -5  12   1       56.60       75.41      2.52 o 
  -4  12   1       36.40       32.87      1.34 o 
  -3  12   1     1118.47     1091.00     28.15 o 
  -2  12   1      187.45      188.18      4.77 o 
  -1  12   1       49.45       37.51      1.63 o 
   0  12   1       11.04        6.55      1.16 o 
   1  12   1      414.23      369.15     10.56 o 
   2  12   1      872.66      759.47     48.70 o 
   3  12   1      189.73      180.80      6.37 o 
   4  12   1      145.07      153.58      5.56 o 
   5  12   1      536.63      520.25     13.88 o 
   6  12   1      735.84      747.52     17.64 o 
   7  12   1     1416.54     1400.68     32.22 o 
   8  12   1       21.14       17.28      1.22 o 
   9  12   1      555.93      532.55     19.82 o 
  10  12   1      138.06      122.17      5.12 o 
 -10  13   1       78.75       81.13      4.88 o 
  -9  13   1       11.03       10.37      0.97 o 
  -8  13   1      848.87      868.07     18.71 o 
  -7  13   1      214.52      209.46      6.59 o 
  -6  13   1     1241.10     1176.26     34.78 o 
  -5  13   1     1164.63     1176.27     30.33 o 
  -4  13   1       99.95      110.95      3.28 o 
  -3  13   1       15.96       16.97      2.92 o 
  -2  13   1      275.19      291.32      9.30 o 
  -1  13   1       27.62       21.26      1.39 o 
   0  13   1       62.63       78.84      4.21 o 
   1  13   1      147.05      158.34      8.21 o 
   2  13   1        5.18        6.11      1.37 o 
   3  13   1        0.25        2.26      1.40 o 
   4  13   1      434.12      391.07     39.85 o 
   5  13   1      344.00      345.06     43.77 o 
   6  13   1       75.54       86.37      3.04 o 
   7  13   1        9.16       14.57      1.20 o 
   8  13   1       80.73       85.45      2.92 o 
   9  13   1        1.30        3.96      0.78 o 
 -10  14   1        5.39        3.84      1.04 o 
  -9  14   1        0.54        6.21      2.07 o 
  -8  14   1      295.24      295.18      9.89 o 
  -7  14   1      455.07      382.24     55.00 o 
  -6  14   1       47.42       38.04      2.33 o 
  -5  14   1     1781.16     1570.51     56.82 o 
  -4  14   1     1143.21     1134.56     33.60 o 
  -3  14   1      430.52      441.88     13.74 o 
  -2  14   1      200.26      199.04      6.69 o 
  -1  14   1      358.38      384.85     10.57 o 
   0  14   1       68.07       74.28      3.02 o 
   1  14   1      267.72      279.54      8.96 o 
   2  14   1      198.67      186.26      7.84 o 
   3  14   1       27.87       20.84      1.85 o 
   4  14   1      267.99      183.36     11.09 o 
   5  14   1       70.74       51.02      4.29 o 
   6  14   1     1236.21     1214.22     44.34 o 
   7  14   1      174.52      183.70      6.29 o 
   8  14   1        0.38        0.20      0.64 o 
   9  14   1       72.25       68.50      3.24 o 
  -9  15   1      309.66      297.46     11.66 o 
  -8  15   1      344.80      338.20     13.32 o 
  -7  15   1       29.68       25.85      1.75 o 
  -6  15   1      318.47      252.27     15.45 o 
  -5  15   1      944.11      849.29     25.55 o 
  -4  15   1      256.29      253.16      8.25 o 
  -3  15   1      814.93      839.89     25.24 o 
  -2  15   1        0.00        1.50      0.59 o 
  -1  15   1       77.20       85.78      2.92 o 
   0  15   1      121.11      117.73      4.33 o 
   1  15   1      613.59      562.17     39.87 o 
   2  15   1       47.15       36.82      3.40 o 
   3  15   1       12.67       11.78      1.85 o 
   4  15   1        9.59       10.73      2.74 o 
   5  15   1      414.54      418.71     31.20 o 
   6  15   1      555.83      577.12     21.80 o 
   7  15   1       36.82       45.59      2.77 o 
   8  15   1       54.96       59.70      3.08 o 
  -9  16   1        2.28        1.74      0.89 o 
  -8  16   1       47.31       53.70      3.07 o 
  -7  16   1       51.65       48.84      3.01 o 
  -6  16   1      115.65      118.61      4.51 o 
  -5  16   1        2.05        3.92      0.68 o 
  -4  16   1      181.67      182.36      7.11 o 
  -3  16   1      318.55      328.03     10.50 o 
  -2  16   1      201.12      235.75      7.77 o 
  -1  16   1     1201.62     1213.46     35.97 o 
   0  16   1     1172.12     1067.85     67.83 o 
   1  16   1       33.90       44.87      3.62 o 
   2  16   1      271.88      257.25     38.52 o 
   3  16   1       23.88       19.22      2.66 o 
   4  16   1      184.32      121.54      7.99 o 
   5  16   1      148.13      153.04      6.74 o 
   6  16   1       16.98       19.81      1.83 o 
   7  16   1       55.04       74.28      3.66 o 
   8  16   1       46.49       44.51      3.40 o 
  -8  17   1       66.44       72.61      3.55 o 
  -7  17   1       45.01       47.79      2.82 o 
  -6  17   1      180.22      190.88      8.10 o 
  -5  17   1      717.52      700.45     27.28 o 
  -4  17   1       54.10       53.49      2.11 o 
  -3  17   1     1128.06     1161.03     29.87 o 
  -2  17   1       54.14       59.59      3.49 o 
  -1  17   1       73.18       64.79      3.45 o 
   0  17   1      261.79      273.80      8.88 o 
   1  17   1        3.32        8.77      1.02 o 
   2  17   1      281.65      208.65     12.27 o 
   3  17   1      717.76      808.51     36.30 o 
   4  17   1      293.28      342.99     13.49 o 
   5  17   1       24.33       31.35      2.25 o 
   6  17   1        4.68        3.84      0.94 o 
   7  17   1        1.62        2.62      0.96 o 
  -7  18   1      372.71      414.24     15.68 o 
  -6  18   1        4.59        6.54      2.37 o 
  -5  18   1        3.26        7.39      1.77 o 
  -4  18   1      616.82      604.26     15.84 o 
  -3  18   1       58.59       69.03      2.47 o 
  -2  18   1      130.14      162.39      5.58 o 
  -1  18   1       69.23       78.35      3.82 o 
   0  18   1       70.01       49.60      2.42 o 
   1  18   1      261.16      257.73      8.50 o 
   2  18   1        6.65        6.21      1.63 o 
   3  18   1     1184.41     1205.20     43.87 o 
   4  18   1      405.36      439.77     16.73 o 
   5  18   1      323.97      371.38     14.22 o 
   6  18   1      318.28      319.82     10.02 o 
  -6  19   1       97.44       83.89      3.92 o 
  -5  19   1       28.19       38.58      2.35 o 
  -4  19   1       21.40       22.16      1.77 o 
  -3  19   1      324.88      355.41      9.57 o 
  -2  19   1      247.09      253.38      8.11 o 
  -1  19   1      458.38      499.30     18.61 o 
   0  19   1        2.25        8.13      1.63 o 
   1  19   1       14.61        9.85      1.70 o 
   2  19   1      401.64      406.37     17.75 o 
   3  19   1       74.60       82.65      4.02 o 
   4  19   1      721.64      749.46     27.50 o 
   5  19   1      119.47      101.21      4.50 o 
  -5  20   1      365.25      326.16     12.44 o 
  -4  20   1      447.08      418.49     15.63 o 
  -3  20   1      203.88      179.61      6.61 o 
  -2  20   1      180.80      173.98      5.69 o 
  -1  20   1      621.24      629.14     18.87 o 
   0  20   1      296.04      350.89     18.78 o 
   1  20   1        9.61        9.17      1.63 o 
   2  20   1      517.01      534.80     19.87 o 
   3  20   1        7.68       11.76      1.30 o 
   4  20   1        9.61       15.22      1.70 o 
  -1  21   1      400.14      367.46     19.37 o 
   0  21   1       42.83       49.54      3.55 o 
   1  21   1      670.49      664.08     34.31 o 
   2  21   1       22.36       28.10      2.51 o 
 -13   0   2      168.80      180.55     11.68 o 
 -12   0   2        0.62        0.15      1.63 o 
 -11   0   2     4466.90     4066.53    217.29 o 
 -10   0   2       72.97       56.00      3.86 o 
  -9   0   2     4576.22     4644.21     95.55 o 
  -8   0   2        1.00        5.59      0.60 o 
  -7   0   2       28.12       28.89      1.64 o 
  -6   0   2     2345.92     2316.62    117.70 o 
  -5   0   2      235.71      313.33     17.30 o 
  -4   0   2       67.33       98.77      6.21 o 
  -2   0   2     1708.12     2117.00     75.33 o 
  -1   0   2     2538.42     2638.23    132.34 o 
   1   0   2     6575.54     6731.02    347.34 o 
   2   0   2     3878.44     4026.11    201.70 o 
   3   0   2        9.68        7.25      1.33 o 
   5   0   2        3.59        9.78      0.98 o 
   6   0   2     3053.49     3062.03     89.24 o 
   7   0   2      793.58      820.06     24.64 o 
   8   0   2      529.14      512.94     18.75 o 
   9   0   2      937.48      991.78     29.77 o 
  10   0   2      694.89      733.09     22.20 o 
  11   0   2     1015.83      992.47     36.23 o 
 -13   1   2      440.21      488.88     19.19 o 
 -12   1   2      367.75      418.20     17.04 o 
 -11   1   2      315.50      317.88     11.90 o 
 -10   1   2     3305.72     2920.88    104.38 o 
  -9   1   2      337.14      332.81      5.63 o 
  -8   1   2     1759.15     1695.02     26.05 o 
  -7   1   2      724.61      695.83     10.52 o 
  -6   1   2     1982.66     2134.90    108.68 o 
  -5   1   2       86.72      129.68      7.99 o 
  -4   1   2     1406.13     1254.06     63.88 o 
  -3   1   2     8011.40     7231.85    362.87 o 
  -2   1   2     1578.46     1592.83     66.95 o 
  -1   1   2     1508.30     1601.12     46.41 o 
   0   1   2     3415.68     3640.62    182.32 o 
   2   1   2       92.23       86.11      2.81 o 
   3   1   2       59.43       73.39      4.58 o 
   4   1   2      474.76      481.46     25.14 o 
   5   1   2     2648.34     2673.13     59.55 o 
   6   1   2     1917.27     1862.82     35.76 o 
   7   1   2        0.88        4.16      0.60 o 
   8   1   2      245.06      238.16      6.11 o 
   9   1   2      709.93      734.22     17.27 o 
  10   1   2       56.69       56.54      2.08 o 
  11   1   2        1.38        2.72      0.58 o 
 -13   2   2      185.09      205.29      9.10 o 
 -12   2   2      204.02      244.00      8.60 o 
 -11   2   2       60.24       56.68      2.64 o 
 -10   2   2       65.25       76.63      2.21 o 
  -9   2   2        6.72        4.17      0.53 o 
  -8   2   2      138.84      126.27      2.45 o 
  -7   2   2     2067.63     1941.50     29.72 o 
  -6   2   2     3833.41     3665.08    194.22 o 
  -5   2   2       69.45      100.69      6.51 o 
  -4   2   2      351.58      395.24     21.00 o 
  -2   2   2     1148.33     1105.16     56.05 o 
   1   2   2       53.16       47.22      1.79 o 
   2   2   2        8.42       14.49      1.18 o 
   3   2   2     4191.01     4232.67    212.49 o 
   4   2   2      175.03      180.10     10.20 o 
   5   2   2     5895.18     5776.52    129.68 o 
   6   2   2      125.84      107.07      2.61 o 
   7   2   2      720.07      779.01     15.40 o 
   8   2   2      180.90      204.86      4.94 o 
   9   2   2      112.90      122.15      4.06 o 
  10   2   2       27.56       30.03      1.46 o 
  11   2   2      473.34      466.21     12.46 o 
 -13   3   2       51.43       62.39      3.86 o 
 -12   3   2      175.40      202.95      6.23 o 
 -11   3   2       10.72        6.36      0.99 o 
 -10   3   2       19.68       25.59      1.70 o 
  -9   3   2        0.33        2.92      0.47 o 
  -8   3   2       99.25      115.71      2.57 o 
  -7   3   2      533.45      545.37      8.33 o 
  -6   3   2      613.44      537.98     16.56 o 
  -5   3   2     1654.50     1786.23     91.08 o 
  -4   3   2     1167.08     1276.23     65.36 o 
  -3   3   2     6301.69     6189.84    310.52 o 
  -2   3   2     4325.69     4756.28    238.65 o 
  -1   3   2     1550.33     1518.26    120.21 o 
   1   3   2       19.71       25.41      3.33 o 
   2   3   2     1001.60      909.96    106.76 o 
   3   3   2      933.85      960.55     49.10 o 
   4   3   2      132.97      123.75      6.38 o 
   5   3   2      219.77      255.08      6.39 o 
   6   3   2     1783.04     1880.21     36.08 o 
   7   3   2       40.62       61.92      1.99 o 
   8   3   2     1383.91     1476.82     33.89 o 
   9   3   2      406.16      402.66      9.08 o 
  10   3   2      689.12      685.24     18.08 o 
  11   3   2     1108.98     1076.49     27.69 o 
 -13   4   2       28.00       43.01      4.14 o 
 -12   4   2        6.24        4.48      0.81 o 
 -11   4   2      373.65      397.36     11.10 o 
 -10   4   2      176.54      216.56      6.49 o 
  -9   4   2      201.46      232.11      5.64 o 
  -8   4   2       53.55       54.82      1.40 o 
  -7   4   2      964.48      957.19     14.93 o 
  -6   4   2     4113.06     4020.39     76.46 o 
  -5   4   2    10537.20    11118.82    557.60 o 
  -4   4   2     7018.53     7587.03    380.75 o 
  -3   4   2      575.69      697.33     36.23 o 
  -2   4   2      141.13      144.02      8.28 o 
  -1   4   2      273.33      360.36     19.08 o 
   0   4   2      845.73      973.01     35.24 o 
   1   4   2      293.86      306.77     11.66 o 
   2   4   2       21.98       32.80      1.88 o 
   3   4   2      299.29      284.20     15.53 o 
   4   4   2       22.19       19.78      2.03 o 
   5   4   2       15.25        7.47      0.71 o 
   6   4   2        6.68        7.50      1.24 o 
   7   4   2       53.05       56.40      2.29 o 
   8   4   2      594.34      569.23     28.19 o 
   9   4   2        2.80        2.08      0.60 o 
  10   4   2      135.85      148.18      4.64 o 
  11   4   2        3.31        3.60      0.65 o 
 -13   5   2      146.74      139.22      6.58 o 
 -12   5   2      122.51      129.01      3.85 o 
 -11   5   2        7.80       12.77      1.75 o 
 -10   5   2      135.59      159.63      5.10 o 
  -9   5   2     1008.32     1073.63     21.11 o 
  -8   5   2     1747.89     1834.86     31.22 o 
  -7   5   2      448.99      471.76      8.47 o 
  -6   5   2     6561.25     6526.98    109.10 o 
  -5   5   2      642.54      692.01     36.67 o 
  -4   5   2      286.48      322.80     17.89 o 
  -3   5   2      697.54      769.80     40.08 o 
  -2   5   2     4412.88     4921.30    247.38 o 
  -1   5   2        3.19        4.20      1.11 o 
   0   5   2       29.33       47.77      3.84 o 
   1   5   2        3.44        4.77      0.84 o 
   2   5   2      257.35      326.02     18.85 o 
   3   5   2      688.24      767.28     39.93 o 
   4   5   2        3.20        6.06      0.69 o 
   5   5   2       42.01       41.35      1.61 o 
   6   5   2      161.26      165.65      4.51 o 
   7   5   2       31.36       30.54      1.50 o 
   8   5   2        6.66        6.32      1.20 o 
   9   5   2       40.65       32.03      3.37 o 
  10   5   2      350.04      355.54      8.83 o 
  11   5   2      108.58      121.90      3.77 o 
 -13   6   2       34.32       32.29      2.55 o 
 -12   6   2        9.32       14.02      1.30 o 
 -11   6   2       10.18       13.76      1.20 o 
 -10   6   2        5.31        7.07      1.02 o 
  -9   6   2       12.17       16.71      0.93 o 
  -8   6   2      541.85      575.41     10.86 o 
  -7   6   2       16.74       16.30      0.77 o 
  -6   6   2     1248.80     1101.39     17.89 o 
  -5   6   2     1330.80     1455.36     33.19 o 
  -4   6   2     1145.05     1470.09     75.70 o 
  -3   6   2     1806.55     2141.85    108.97 o 
  -2   6   2     1063.30     1264.99     64.92 o 
  -1   6   2      222.22      257.69     10.40 o 
   0   6   2      131.69      147.34     11.83 o 
   1   6   2      135.62      142.91      7.91 o 
   2   6   2       18.25       24.49      1.93 o 
   3   6   2      718.44      773.93     32.17 o 
   5   6   2      157.97      161.66      4.36 o 
   6   6   2      273.60      298.62      7.55 o 
   7   6   2      412.73      403.87     10.01 o 
   8   6   2      787.89      803.32     32.54 o 
   9   6   2      203.48      211.62     13.33 o 
  10   6   2       19.27       19.06      1.18 o 
  11   6   2      863.35      828.98     30.22 o 
 -13   7   2       35.85       32.53      3.84 o 
 -12   7   2        4.18        7.47      0.96 o 
 -11   7   2        1.24        2.11      0.64 o 
 -10   7   2      181.37      175.92      6.16 o 
  -9   7   2       15.18       19.89      1.05 o 
  -8   7   2       74.92       71.27      1.89 o 
  -7   7   2       76.61       65.68      1.71 o 
  -6   7   2     1580.35     1548.50     24.99 o 
  -5   7   2     2592.43     2575.21     46.00 o 
  -4   7   2      220.33      275.18     16.12 o 
  -3   7   2       18.57       31.06      3.25 o 
  -2   7   2      244.47      216.78     12.87 o 
  -1   7   2     1065.45     1274.50     46.74 o 
   0   7   2      105.80      134.05      6.22 o 
   1   7   2     3917.23     4507.60    160.91 o 
   2   7   2     1143.01     1285.84     47.11 o 
   3   7   2        0.04        5.29      1.59 o 
   4   7   2        1.96        2.90      0.53 o 
   5   7   2      234.56      231.27      5.06 o 
   6   7   2      180.81      210.37      5.05 o 
   7   7   2     1006.72     1022.93     26.40 o 
   8   7   2      142.13      157.06      6.87 o 
   9   7   2      139.52      145.76      4.72 o 
  10   7   2       98.89       96.47      2.94 o 
  11   7   2       14.25       15.05      1.36 o 
 -12   8   2      321.17      295.40      8.99 o 
 -11   8   2       98.77       84.83      2.88 o 
 -10   8   2        7.41        8.81      0.85 o 
  -9   8   2      861.87      803.51     17.36 o 
  -8   8   2       35.07       47.24      1.46 o 
  -7   8   2      149.65      158.81      3.40 o 
  -6   8   2      591.65      602.66     12.08 o 
  -5   8   2       23.67       22.40      0.92 o 
  -4   8   2      532.82      500.83     13.35 o 
  -3   8   2      346.18      389.21     17.15 o 
  -2   8   2      139.76      183.78      8.35 o 
  -1   8   2      864.77     1023.66     38.16 o 
   0   8   2     3036.99     3484.27    138.63 o 
   1   8   2       62.76       48.22      4.21 o 
   2   8   2      182.88      192.87      5.15 o 
   3   8   2      876.25      840.47     15.47 o 
   4   8   2      160.92      165.86      3.55 o 
   5   8   2      325.64      320.79      6.31 o 
   6   8   2       84.76       78.82      2.37 o 
   7   8   2      429.35      428.80     10.58 o 
   8   8   2       11.52        8.60      1.56 o 
   9   8   2        1.10        0.91      0.54 o 
  10   8   2       95.56       90.84      3.60 o 
  11   8   2      235.49      198.15      7.74 o 
 -12   9   2      432.08      407.72     15.28 o 
 -11   9   2       34.80       34.43      1.65 o 
 -10   9   2     1077.79     1016.12     23.85 o 
  -9   9   2      339.26      350.80      8.12 o 
  -8   9   2       72.79       75.12      1.99 o 
  -7   9   2      471.22      476.93      9.75 o 
  -6   9   2       41.42       47.90      2.10 o 
  -5   9   2      325.26      362.54      7.52 o 
  -4   9   2      157.39      147.49      3.65 o 
  -3   9   2      777.90      776.10     18.34 o 
  -2   9   2        2.94        7.85      1.08 o 
  -1   9   2      193.16      221.46     17.59 o 
   0   9   2        0.49        1.52      0.59 o 
   1   9   2       17.81       21.11      1.61 o 
   2   9   2      599.86      658.64     17.54 o 
   3   9   2      209.23      227.41      4.93 o 
   4   9   2     1242.75     1233.25     23.98 o 
   5   9   2      171.48      165.49      3.81 o 
   6   9   2      493.12      497.07     10.96 o 
   7   9   2       35.51       31.47      1.41 o 
   8   9   2      162.92      166.75      4.66 o 
   9   9   2      313.57      324.10     10.46 o 
  10   9   2      301.41      321.25     12.34 o 
 -12  10   2       31.22       34.36      2.24 o 
 -11  10   2       67.63       68.90      3.39 o 
 -10  10   2        0.45        1.86      0.60 o 
  -9  10   2       21.19       21.90      1.46 o 
  -8  10   2       30.62       34.47      1.33 o 
  -7  10   2      651.53      634.91     12.77 o 
  -6  10   2      772.53      828.80     17.70 o 
  -5  10   2       61.23       50.22      1.64 o 
  -4  10   2      267.00      261.77      5.87 o 
  -3  10   2       25.68       18.36      1.33 o 
  -2  10   2       28.77       23.17      1.23 o 
  -1  10   2      310.62      305.94     12.19 o 
   0  10   2     2661.50     2643.88     67.18 o 
   1  10   2       55.27       41.86      1.94 o 
   2  10   2       65.96       58.51      2.44 o 
   3  10   2      753.10      651.64     17.94 o 
   4  10   2        5.35        7.64      0.77 o 
   5  10   2     2437.67     2396.57     45.99 o 
   6  10   2      183.16      191.08      4.73 o 
   7  10   2     1616.71     1697.15     38.87 o 
   8  10   2      184.95      177.12      5.44 o 
   9  10   2      212.90      210.43      8.52 o 
  10  10   2      180.02      175.09      7.06 o 
 -12  11   2       64.98       83.39      8.58 o 
 -11  11   2        3.39        2.62      0.82 o 
 -10  11   2       10.15       10.34      1.12 o 
  -9  11   2      106.76      109.25      3.80 o 
  -8  11   2       19.30       22.24      1.45 o 
  -7  11   2      971.78      977.25     19.18 o 
  -6  11   2      945.60      951.09     20.24 o 
  -5  11   2       30.49       35.38      1.51 o 
  -4  11   2      385.84      393.66     12.31 o 
  -3  11   2      695.02      675.72     16.25 o 
  -2  11   2      378.08      398.08      9.07 o 
  -1  11   2     1966.11     1640.51     39.29 o 
   0  11   2      714.17      682.72     23.64 o 
   1  11   2       59.28       58.77      2.54 o 
   2  11   2      144.76      123.79      5.23 o 
   3  11   2      628.69      652.24     19.83 o 
   4  11   2      854.91      854.22     19.89 o 
   5  11   2     1812.17     1860.43     42.42 o 
   6  11   2      475.13      499.01     12.00 o 
   7  11   2      284.84      300.95      8.45 o 
   8  11   2      323.00      351.87     13.59 o 
   9  11   2      139.26      136.53      5.80 o 
  10  11   2       11.79        9.74      1.09 o 
 -11  12   2       23.13       34.19      1.60 o 
 -10  12   2       28.42       30.79      1.63 o 
  -9  12   2        2.21        3.04      0.86 o 
  -8  12   2      109.89       95.33      3.41 o 
  -7  12   2     2103.13     1955.26     44.58 o 
  -6  12   2     3200.04     3099.14     70.21 o 
  -5  12   2     1078.52     1145.18     26.48 o 
  -4  12   2     2482.02     2567.50     65.11 o 
  -3  12   2      261.34      294.38      8.25 o 
  -2  12   2      331.04      298.06      7.59 o 
  -1  12   2      133.51      158.82      5.47 o 
   0  12   2       78.05       90.19      3.18 o 
   1  12   2      901.12      829.75     49.44 o 
   2  12   2      143.63      117.75      4.35 o 
   3  12   2      235.45      243.18      8.10 o 
   4  12   2     1485.87     1482.72     37.98 o 
   5  12   2       71.07       67.52      2.32 o 
   6  12   2        1.73        2.42      0.88 o 
   7  12   2        1.43        2.08      0.94 o 
   8  12   2       40.59       35.09      1.85 o 
   9  12   2       15.98       21.90      1.62 o 
 -11  13   2      158.66      137.37      9.17 o 
 -10  13   2      322.69      333.91      8.45 o 
  -9  13   2       11.50       19.28      1.35 o 
  -8  13   2        3.47        5.53      0.79 o 
  -7  13   2      545.37      497.99     19.89 o 
  -5  13   2      977.48     1034.82     24.04 o 
  -4  13   2     3587.08     3629.38     91.71 o 
  -3  13   2      478.98      466.79     12.60 o 
  -2  13   2      904.53      882.80     26.35 o 
  -1  13   2      257.54      235.21      7.63 o 
   0  13   2      163.03      166.82      6.03 o 
   1  13   2      202.57      201.10     11.68 o 
   2  13   2      452.11      434.67     19.15 o 
   3  13   2       56.84       48.38      2.11 o 
   4  13   2      145.14      142.98      7.00 o 
   5  13   2       10.98       15.58      1.24 o 
   6  13   2      299.80      343.01      9.43 o 
   7  13   2       11.76       15.71      1.34 o 
   8  13   2      439.92      433.55     13.23 o 
   9  13   2      889.98      812.01     29.44 o 
 -10  14   2        7.98       11.39      1.19 o 
  -9  14   2      130.45      150.65      4.82 o 
  -8  14   2      243.72      257.09      7.60 o 
  -7  14   2      282.55      264.55      7.55 o 
  -6  14   2        2.08        1.77      0.55 o 
  -5  14   2       56.71       55.05      2.08 o 
  -4  14   2      121.35      130.76      3.80 o 
  -3  14   2      262.91      299.56      9.64 o 
  -2  14   2      387.63      392.57     12.29 o 
  -1  14   2      216.73      220.92      8.89 o 
   0  14   2      434.65      407.29     15.53 o 
   1  14   2      351.15      336.09     13.17 o 
   2  14   2      304.00      315.24     13.46 o 
   3  14   2       27.56       31.66      3.90 o 
   4  14   2      182.87      183.40     10.69 o 
   5  14   2     1152.36     1138.47     33.89 o 
   6  14   2        8.61        7.52      1.02 o 
   7  14   2     1198.07     1182.83     44.44 o 
   8  14   2       21.02       22.45      1.36 o 
 -10  15   2      363.88      361.65     14.06 o 
  -9  15   2        0.15        1.31      0.65 o 
  -8  15   2      399.78      415.05     11.51 o 
  -7  15   2       45.96       47.79      1.93 o 
  -6  15   2       18.26       15.73      1.86 o 
  -5  15   2      654.45      676.78     16.06 o 
  -4  15   2      344.29      380.61     10.44 o 
  -3  15   2      435.34      459.55     14.29 o 
  -2  15   2     1242.22     1243.21     46.19 o 
  -1  15   2     2239.40     2008.93     92.71 o 
   0  15   2        4.48        2.96      1.18 o 
   1  15   2      142.58      129.45      6.54 o 
   2  15   2      656.74      602.98     16.13 o 
   3  15   2        0.66        2.35      1.33 o 
   4  15   2     1224.53     1094.30     88.43 o 
   5  15   2      280.65      274.88     11.03 o 
   6  15   2      329.32      347.04     13.44 o 
   7  15   2      612.27      600.49     31.50 o 
  -9  16   2      205.36      242.01      9.67 o 
  -8  16   2      416.85      378.41     11.92 o 
  -7  16   2        1.47        2.87      0.71 o 
  -6  16   2      349.13      370.05      9.06 o 
  -5  16   2       29.34       35.43      1.72 o 
  -4  16   2      114.96      133.39      4.21 o 
  -3  16   2        1.10        1.37      0.67 o 
  -2  16   2      840.66      813.52     24.51 o 
  -1  16   2       11.68        8.85      1.30 o 
   0  16   2      686.81      578.95     93.16 o 
   1  16   2      164.55      178.79      7.94 o 
   2  16   2     1052.63      972.70     29.17 o 
   3  16   2        8.69        8.21      1.34 o 
   4  16   2      382.52      391.25     15.16 o 
   5  16   2      618.51      679.55     25.20 o 
   6  16   2      182.92      189.60      7.76 o 
   7  16   2       61.13       60.96      3.22 o 
  -8  17   2      289.37      302.61     11.76 o 
  -7  17   2      421.16      430.31     13.40 o 
  -6  17   2        0.82        2.20      0.57 o 
  -5  17   2      258.23      262.30      7.39 o 
  -4  17   2      163.03      156.11      4.73 o 
  -3  17   2      762.97      775.64     23.65 o 
  -2  17   2        7.78        8.54      1.24 o 
  -1  17   2     1549.36     1425.93     51.60 o 
   0  17   2      288.00      292.93     42.89 o 
   1  17   2     1263.08      800.56     41.70 o 
   2  17   2        8.88        4.44      1.05 o 
   3  17   2      153.02      166.40      9.21 o 
   4  17   2       24.34       27.68      1.76 o 
   5  17   2      145.82      150.22      5.29 o 
   6  17   2       53.40       52.99      2.36 o 
  -7  18   2      162.40      169.86      7.00 o 
  -6  18   2       10.49        9.99      0.87 o 
  -5  18   2      160.83      157.58      4.69 o 
  -4  18   2      456.03      464.67     12.38 o 
  -3  18   2      185.91      186.02      5.43 o 
  -2  18   2      193.34      208.45     14.63 o 
  -1  18   2      589.78      616.08     29.80 o 
   0  18   2       67.25       83.57      4.29 o 
   1  18   2     1002.99     1098.82     40.05 o 
   2  18   2      867.60      929.64     34.09 o 
   3  18   2       53.93       61.11      3.24 o 
   4  18   2      486.97      458.95     17.25 o 
   5  18   2        4.02        3.32      1.10 o 
  -6  19   2        6.02        5.09      1.33 o 
  -5  19   2      230.70      202.49      5.69 o 
  -4  19   2       36.99       45.67      1.77 o 
  -3  19   2        4.36        4.41      0.74 o 
  -2  19   2       33.96       36.15      2.53 o 
  -1  19   2       30.48       35.64      3.11 o 
   0  19   2        2.01        2.77      0.88 o 
   1  19   2        5.52        8.70      1.20 o 
   2  19   2       85.92       94.62      4.39 o 
   3  19   2       40.64       37.78      2.29 o 
   4  19   2      100.93       92.59      4.13 o 
  -4  20   2       68.83       61.58      2.53 o 
  -3  20   2      242.88      229.91      7.29 o 
  -2  20   2      140.80      145.12      6.01 o 
  -1  20   2       41.92       39.93      3.11 o 
   0  20   2        2.68        4.14      1.04 o 
   1  20   2       39.04       34.97      2.14 o 
   2  20   2        1.39        2.63      0.78 o 
   3  20   2       21.02       15.37      1.35 o 
  -1  21   2        4.23        6.95      1.18 o 
   0  21   2      110.18      108.83      6.51 o 
 -14   1   3       49.46       48.49      3.08 o 
 -13   1   3        0.00        1.04      1.05 o 
 -12   1   3       47.80       41.90      2.32 o 
 -11   1   3       21.72       21.76      1.77 o 
 -10   1   3      571.37      587.28     16.51 o 
  -9   1   3       50.59       54.96      1.72 o 
  -8   1   3      151.38      170.21      3.30 o 
  -7   1   3      417.83      399.39      6.25 o 
  -6   1   3      102.15      122.85      4.10 o 
  -5   1   3     3676.82     4086.43    205.98 o 
  -4   1   3      367.69      415.35     22.33 o 
  -3   1   3     2132.03     2506.34    126.42 o 
  -2   1   3       73.73       56.34      3.55 o 
  -1   1   3      481.71      511.72     18.51 o 
   0   1   3      609.76      619.42     42.44 o 
   1   1   3       75.15      100.99     14.34 o 
   2   1   3     1075.21     1101.46     73.64 o 
   3   1   3     1566.92     1668.83     84.87 o 
   4   1   3      639.47      670.21     17.49 o 
   5   1   3      136.48      118.43      3.05 o 
   6   1   3      284.74      310.01      7.07 o 
   7   1   3       18.29       25.91      1.58 o 
   8   1   3      157.00      143.72      5.92 o 
   9   1   3        0.88        2.57      0.54 o 
  10   1   3        3.93        4.83      0.76 o 
  11   1   3        6.61        6.35      1.09 o 
 -14   2   3       94.52      101.02      5.68 o 
 -13   2   3      458.69      459.02     18.25 o 
 -12   2   3        3.79        6.92      1.53 o 
 -11   2   3      305.31      288.47     16.49 o 
 -10   2   3     1003.04      969.43     20.81 o 
  -9   2   3      242.95      264.99      5.52 o 
  -8   2   3       12.08       17.61      0.82 o 
  -7   2   3        0.71        2.94      0.53 o 
  -6   2   3      661.55      657.57     24.95 o 
  -5   2   3       10.53       26.17      2.66 o 
  -4   2   3       61.60       62.55      4.44 o 
  -3   2   3       73.77      101.88      6.21 o 
  -2   2   3       78.92       93.00      5.47 o 
  -1   2   3     3139.05     3129.83     90.64 o 
   0   2   3     4634.19     4853.71    243.24 o 
   1   2   3     6342.84     5884.05    312.89 o 
   2   2   3      318.18      376.46     35.79 o 
   3   2   3      179.37      200.36     16.78 o 
   4   2   3      346.61      411.80      9.89 o 
   5   2   3       73.96       73.45      2.32 o 
   6   2   3       36.03       48.50      1.65 o 
   7   2   3      147.44      136.46      4.84 o 
   8   2   3        6.54       10.60      1.01 o 
   9   2   3      205.08      208.51      6.21 o 
  10   2   3      164.97      178.20      5.28 o 
  11   2   3        6.39        6.16      0.97 o 
 -13   3   3        0.22        1.90      0.95 o 
 -12   3   3        1.84        8.06      1.37 o 
 -11   3   3       11.15       16.61      1.35 o 
 -10   3   3       52.62       50.41      1.94 o 
  -9   3   3     1826.68     1836.51     31.36 o 
  -8   3   3      214.16      238.49      4.38 o 
  -7   3   3      163.81      178.22      3.20 o 
  -6   3   3      468.75      444.33      9.78 o 
  -5   3   3      169.19      155.41      9.46 o 
  -4   3   3     4840.04     5370.22    269.85 o 
  -3   3   3      231.46      222.83     12.27 o 
  -2   3   3      151.95      158.81      8.87 o 
  -1   3   3     4264.51     4503.54    159.55 o 
   0   3   3     8935.74     8809.88    441.38 o 
   1   3   3      537.98      528.17     27.21 o 
   2   3   3     1367.31     1382.11     70.24 o 
   3   3   3        4.41        8.60      0.91 o 
   4   3   3       80.44      109.75      3.12 o 
   5   3   3        2.88        3.95      0.58 o 
   6   3   3      115.87      102.40      3.10 o 
   7   3   3      179.65      169.13      7.49 o 
   8   3   3      506.27      507.48     15.85 o 
   9   3   3      536.62      598.77     15.99 o 
  10   3   3      107.20      113.32      3.66 o 
  11   3   3      114.67      112.33      4.32 o 
 -13   4   3      170.77      159.22      7.64 o 
 -12   4   3        0.23        3.64      1.76 o 
 -11   4   3      179.23      171.63      5.65 o 
 -10   4   3      486.95      480.72     11.90 o 
  -9   4   3      837.37      815.68     14.35 o 
  -8   4   3      127.37      126.32      2.76 o 
  -7   4   3      730.55      768.75     12.74 o 
  -6   4   3     4848.19     4427.99     74.24 o 
  -5   4   3      198.07      280.21     15.82 o 
  -4   4   3     2999.07     3079.46    155.56 o 
  -3   4   3      885.45      929.79     47.77 o 
  -2   4   3      602.45      608.03     31.50 o 
  -1   4   3       52.41       68.68      3.22 o 
   0   4   3     3094.67     3309.63    117.68 o 
   1   4   3      197.93      181.31      7.05 o 
   2   4   3      600.46      635.68     32.83 o 
   3   4   3       45.67       32.57      1.48 o 
   4   4   3       23.93       28.34      1.18 o 
   5   4   3      547.86      531.80     11.58 o 
   6   4   3      496.90      572.83     15.32 o 
   7   4   3       70.52       82.83      3.07 o 
   8   4   3       26.65       24.55      2.39 o 
   9   4   3      339.94      344.65      9.61 o 
  10   4   3       51.98       56.42      2.19 o 
 -13   5   3        2.76        3.91      1.01 o 
 -12   5   3      282.62      319.11     10.95 o 
 -11   5   3        7.54        7.58      1.00 o 
 -10   5   3      103.54      112.17      3.22 o 
  -9   5   3     2618.15     2651.83     44.91 o 
  -8   5   3      529.51      481.06      8.71 o 
  -7   5   3      523.63      506.76      8.18 o 
  -6   5   3      521.70      567.89     10.63 o 
  -5   5   3      285.16      342.13     10.68 o 
  -4   5   3        6.27       27.36      2.81 o 
  -3   5   3     4186.78     4500.91    226.52 o 
  -2   5   3        8.31       11.09      1.63 o 
  -1   5   3      541.93      588.87     21.90 o 
   0   5   3      350.78      512.79     19.08 o 
   1   5   3        4.43        8.59      1.09 o 
   2   5   3        2.59       11.62      1.05 o 
   3   5   3      130.04      120.43      3.37 o 
   4   5   3      321.23      283.43      7.11 o 
   5   5   3       31.65       35.12      1.55 o 
   6   5   3        5.45        5.02      0.74 o 
   7   5   3       14.24       16.81      1.45 o 
   8   5   3      387.12      379.13     19.50 o 
   9   5   3      663.44      690.90     18.24 o 
  10   5   3      152.05      142.34      4.34 o 
 -13   6   3      329.27      309.37     10.24 o 
 -12   6   3      136.16      140.17      5.68 o 
 -11   6   3      120.64      154.23      4.62 o 
 -10   6   3      554.22      541.28     13.28 o 
  -9   6   3      290.57      272.08      7.73 o 
  -8   6   3      142.41      175.01      3.59 o 
  -7   6   3      894.73      844.60     13.94 o 
  -6   6   3      428.84      390.56      7.04 o 
  -5   6   3        1.47        8.92      1.05 o 
  -4   6   3        3.18       11.39      1.09 o 
  -3   6   3     1633.09     1909.25     97.29 o 
  -2   6   3        8.88       12.13      1.77 o 
  -1   6   3       80.70       82.51      4.17 o 
   0   6   3      996.11      995.66     36.44 o 
   1   6   3     4043.30     3799.42    191.79 o 
   2   6   3      630.26      596.69     18.13 o 
   3   6   3       36.60       36.07      1.44 o 
   4   6   3        0.78        1.99      0.60 o 
   5   6   3      649.88      638.76     15.16 o 
   6   6   3     2057.71     2068.90     47.11 o 
   7   6   3     1032.68     1073.60     32.42 o 
   8   6   3     1093.37     1094.21     51.41 o 
   9   6   3      173.47      183.83      5.51 o 
  10   6   3       15.49       16.93      1.12 o 
 -13   7   3       30.16       29.16      2.01 o 
 -12   7   3      522.42      561.05     17.84 o 
 -11   7   3       17.59       19.63      1.59 o 
 -10   7   3      193.19      217.39      5.46 o 
  -9   7   3       87.21       80.51      3.47 o 
  -8   7   3      381.57      408.80      7.53 o 
  -7   7   3     1154.24     1092.96     20.02 o 
  -6   7   3      168.40      193.42      4.06 o 
  -5   7   3     1208.33     1078.79     22.70 o 
  -4   7   3      486.14      533.24     14.10 o 
  -3   7   3      719.36      773.01     35.86 o 
  -2   7   3     2365.28     2619.62     94.41 o 
  -1   7   3      252.30      250.46     11.76 o 
   0   7   3     6231.65     6646.96    236.41 o 
   1   7   3      216.92      202.75      8.41 o 
   2   7   3     2820.84     2490.44     73.62 o 
   3   7   3        1.42        1.72      0.71 o 
   4   7   3      510.06      476.71     11.51 o 
   5   7   3     1544.74     1542.67     35.39 o 
   6   7   3       74.21       78.22      2.66 o 
   7   7   3      871.65      885.26     27.01 o 
   8   7   3      688.13      722.86     22.23 o 
   9   7   3       13.78       13.19      1.10 o 
  10   7   3      365.74      351.64     11.22 o 
 -13   8   3       78.74       82.95      6.51 o 
 -12   8   3       75.96       80.49      3.77 o 
 -11   8   3       16.81       20.40      1.71 o 
 -10   8   3      157.50      143.02      3.60 o 
  -9   8   3       30.12       28.84      1.27 o 
  -8   8   3      554.86      559.75     11.40 o 
  -7   8   3       14.31       10.16      0.76 o 
  -6   8   3      604.66      569.06     11.54 o 
  -5   8   3       43.42       36.92      1.42 o 
  -4   8   3      769.12      668.72     17.55 o 
  -3   8   3      237.23      219.71      7.20 o 
  -2   8   3     2264.35     2244.61     66.06 o 
  -1   8   3       47.57       55.24      5.47 o 
   0   8   3     1588.49     1607.98     67.18 o 
   1   8   3     1868.73     1819.85     53.49 o 
   2   8   3       53.38       64.59      2.18 o 
   3   8   3     2056.32     1827.83     48.44 o 
   4   8   3      130.96      137.21      3.88 o 
   5   8   3      211.15      204.91      5.50 o 
   6   8   3       62.70       65.70      2.70 o 
   7   8   3       87.89       92.51      3.15 o 
   8   8   3      500.55      529.55     14.21 o 
   9   8   3      257.52      269.61      7.56 o 
  10   8   3      131.33      130.49      5.44 o 
 -12   9   3      356.17      335.89     11.12 o 
 -11   9   3       85.97       99.81      3.74 o 
 -10   9   3      666.63      648.27     14.31 o 
  -9   9   3      794.54      767.21     18.19 o 
  -8   9   3      338.51      309.03      9.86 o 
  -7   9   3     1622.45     1548.20     32.43 o 
  -6   9   3      694.42      713.63     16.79 o 
  -5   9   3       84.98       85.60      2.62 o 
  -4   9   3       14.66       12.80      0.93 o 
  -3   9   3      719.90      626.03     13.60 o 
  -2   9   3      620.09      570.45     14.86 o 
  -1   9   3     2633.51     2488.19     63.19 o 
   0   9   3       50.56       75.68      3.32 o 
   1   9   3      446.13      397.20     12.50 o 
   2   9   3     1082.85      949.43     24.49 o 
   3   9   3      132.31      122.52      4.99 o 
   4   9   3       30.34       25.89      1.51 o 
   5   9   3       33.10       36.77      1.63 o 
   6   9   3      563.58      617.10     18.10 o 
   7   9   3      678.87      719.47     22.00 o 
   8   9   3      144.44      148.42      4.62 o 
   9   9   3      384.81      397.56     12.35 o 
  10   9   3      131.72      122.94      5.12 o 
 -12  10   3        0.22        1.42      0.73 o 
 -11  10   3     1254.28     1168.53     30.47 o 
 -10  10   3      201.37      185.25      5.26 o 
  -9  10   3     2413.49     2231.85     46.45 o 
  -8  10   3      631.73      617.76     20.40 o 
  -7  10   3     1692.89     1656.32     37.23 o 
  -6  10   3      363.17      340.03      8.50 o 
  -5  10   3       58.99       55.74      2.16 o 
  -4  10   3      406.22      383.95      9.70 o 
  -3  10   3        4.58        1.93      0.46 o 
  -2  10   3        8.70       12.19      0.87 o 
  -1  10   3      957.50      859.52     22.64 o 
   0  10   3      683.96      620.46     16.54 o 
   1  10   3        4.40       10.69      1.13 o 
   2  10   3     1758.02     1730.96     50.96 o 
   3  10   3       61.52       56.93      2.22 o 
   4  10   3      508.48      498.34     11.97 o 
   5  10   3       57.40       67.67      2.36 o 
   6  10   3     2999.86     3036.23     68.71 o 
   7  10   3      149.07      147.16      5.37 o 
   8  10   3      221.12      211.14      7.06 o 
   9  10   3      157.57      147.34      6.12 o 
 -12  11   3      103.74       82.75      4.73 o 
 -11  11   3      132.23      146.48      4.80 o 
 -10  11   3     1182.75     1076.19     25.18 o 
  -9  11   3        9.72        9.14      1.56 o 
  -8  11   3        0.70        2.18      0.52 o 
  -7  11   3       67.87       55.43      3.47 o 
  -6  11   3       24.46       16.04      1.25 o 
  -5  11   3      307.68      311.93      8.73 o 
  -4  11   3      300.70      344.27     12.51 o 
  -3  11   3      139.75      116.89      3.83 o 
  -2  11   3       26.89       22.75      1.36 o 
  -1  11   3     2435.37     2310.39     74.36 o 
   0  11   3      282.60      302.17     15.71 o 
   1  11   3      491.34      555.65     20.70 o 
   2  11   3      279.78      290.92      9.44 o 
   3  11   3       12.73       23.23      2.30 o 
   4  11   3      489.47      485.77     13.08 o 
   5  11   3      152.63      161.62      5.04 o 
   6  11   3     2075.10     2145.15     54.60 o 
   7  11   3      523.23      532.19     16.39 o 
   8  11   3      733.91      715.04     22.77 o 
   9  11   3        6.41        8.61      0.92 o 
 -11  12   3       12.56       16.53      1.19 o 
 -10  12   3       30.60       33.87      1.91 o 
  -9  12   3       40.52       30.94      1.45 o 
  -8  12   3     1325.15     1330.66     34.34 o 
  -7  12   3       44.58       41.90      1.63 o 
  -6  12   3       66.80       58.65      3.11 o 
  -5  12   3      978.89     1059.46     27.46 o 
  -4  12   3      678.67      663.91     20.25 o 
  -3  12   3      138.39      146.66      5.34 o 
  -2  12   3     1070.67      978.18     29.06 o 
  -1  12   3      841.79      852.85     26.48 o 
   0  12   3      432.72      426.70     13.26 o 
   1  12   3      196.49      187.64      6.40 o 
   2  12   3       47.58       60.40      4.36 o 
   3  12   3     1037.27     1078.53     32.27 o 
   4  12   3      201.45      204.00      6.09 o 
   5  12   3      760.20      741.53     19.52 o 
   6  12   3      143.10      145.00      4.54 o 
   7  12   3      342.39      349.66      9.52 o 
   8  12   3       23.46       31.06      1.99 o 
 -11  13   3        6.30        6.38      0.93 o 
 -10  13   3      181.82      170.48      4.82 o 
  -9  13   3      219.15      203.41      5.10 o 
  -8  13   3        4.43        9.01      0.82 o 
  -7  13   3      614.91      577.43     12.67 o 
  -6  13   3     2774.89     2691.82    118.31 o 
  -5  13   3      867.10      882.06     23.12 o 
  -4  13   3      270.59      272.00      9.97 o 
  -3  13   3      236.60      232.76      6.74 o 
  -2  13   3      646.15      632.48     19.15 o 
  -1  13   3       25.99       29.40      1.96 o 
   0  13   3     1608.94     1638.63     57.99 o 
   1  13   3      183.59      184.84      6.37 o 
   2  13   3      816.06      794.31     24.10 o 
   3  13   3      633.43      620.57     19.09 o 
   4  13   3      191.27      191.25      5.79 o 
   5  13   3       31.55       40.57      2.25 o 
   6  13   3       79.88       86.84      3.00 o 
   7  13   3      222.59      208.41      6.77 o 
   8  13   3       26.78       26.53      2.25 o 
 -10  14   3        0.64        2.01      0.64 o 
  -9  14   3        0.95        2.81      0.62 o 
  -8  14   3      158.12      166.65      4.24 o 
  -7  14   3       51.37       57.18      2.32 o 
  -6  14   3       96.04      110.65      3.40 o 
  -5  14   3     2400.27     2423.54     66.18 o 
  -4  14   3      295.22      304.58     10.11 o 
  -3  14   3     3285.88     3057.82    153.85 o 
  -2  14   3     1117.19     1093.16     39.74 o 
  -1  14   3      697.39      677.64     25.30 o 
   0  14   3       93.66       96.36      4.60 o 
   1  14   3      435.98      436.71     11.92 o 
   2  14   3      103.49      118.54      3.95 o 
   3  14   3      222.27      208.76      6.86 o 
   4  14   3        7.12        6.53      0.85 o 
   5  14   3      265.96      248.00      8.27 o 
   6  14   3      197.83      194.23      7.95 o 
   7  14   3      210.76      229.62      7.91 o 
   8  14   3       12.77       14.49      2.22 o 
 -10  15   3        3.22        8.67      2.07 o 
  -9  15   3       46.34       41.98      1.97 o 
  -8  15   3       64.87       69.47      2.14 o 
  -7  15   3       30.63       29.89      1.32 o 
  -6  15   3      194.33      211.29      5.67 o 
  -5  15   3       37.18       42.69      1.78 o 
  -4  15   3      438.38      404.11     17.35 o 
  -3  15   3      284.38      258.65     14.77 o 
  -2  15   3       80.89       81.30      4.07 o 
  -1  15   3        8.09        6.80      1.48 o 
   0  15   3      177.25      193.39      8.05 o 
   1  15   3      388.25      377.77     12.17 o 
   2  15   3      464.51      499.12     15.67 o 
   3  15   3       42.32       54.64      2.34 o 
   4  15   3        0.00        2.77      0.61 o 
   5  15   3       42.15       45.93      2.04 o 
   6  15   3        1.54        4.41      0.99 o 
   7  15   3      435.26      419.20     22.77 o 
  -9  16   3        6.65        8.64      1.02 o 
  -8  16   3       11.46       16.91      1.15 o 
  -7  16   3        1.16        1.75      0.57 o 
  -6  16   3      147.23      144.86      4.48 o 
  -5  16   3       19.38       26.18      1.45 o 
  -4  16   3      229.90      227.96      6.58 o 
  -3  16   3       44.53       43.72      2.77 o 
  -2  16   3       83.90       76.59      5.32 o 
  -1  16   3       51.06       35.79      3.25 o 
   0  16   3      289.26      256.84     14.49 o 
   1  16   3       79.44      107.04      3.68 o 
   2  16   3       40.88       35.41      1.80 o 
   3  16   3       12.46       21.96      1.42 o 
   4  16   3      147.55      145.91      5.23 o 
   5  16   3       40.87       36.55      2.46 o 
   6  16   3       57.47       56.87      3.07 o 
  -8  17   3      182.62      155.86      5.38 o 
  -7  17   3        3.65        5.02      0.61 o 
  -6  17   3      169.87      154.43      4.15 o 
  -5  17   3        9.22        9.88      0.91 o 
  -4  17   3      238.72      238.72      6.78 o 
  -3  17   3     1222.63     1283.94     54.34 o 
  -2  17   3      173.90      188.54      7.89 o 
  -1  17   3      126.22      148.77      6.47 o 
   0  17   3      192.35      217.25      7.47 o 
   1  17   3      113.00      111.53      4.38 o 
   2  17   3      486.16      500.64     13.47 o 
   3  17   3        3.34        3.51      0.97 o 
   4  17   3       60.54       47.56      2.24 o 
   5  17   3        7.57       10.27      2.51 o 
  -7  18   3      412.97      383.57     11.87 o 
  -6  18   3       89.40       94.63      2.71 o 
  -5  18   3       69.68       62.76      2.27 o 
  -4  18   3      538.50      566.35     21.92 o 
  -3  18   3      200.12      205.72      7.04 o 
  -2  18   3      460.96      516.80     27.21 o 
  -1  18   3       98.13       99.27      4.66 o 
   0  18   3      163.07      189.53      6.55 o 
   1  18   3        2.36        1.82      0.68 o 
   2  18   3        0.12        1.54      0.71 o 
   3  18   3      298.62      277.10      9.76 o 
   4  18   3       78.04       73.82      2.87 o 
  -6  19   3        9.67        7.84      1.63 o 
  -5  19   3      106.86      110.06      3.03 o 
  -4  19   3       13.94       15.53      1.19 o 
  -3  19   3      326.74      375.54     14.27 o 
  -2  19   3       59.79       65.04      3.24 o 
  -1  19   3      120.60      123.27      4.94 o 
   0  19   3      794.93      794.96     29.07 o 
   1  19   3        7.75       13.15      1.63 o 
   2  19   3      212.28      233.19      9.15 o 
   3  19   3      169.36      165.05      7.47 o 
  -4  20   3     1333.16     1263.22     64.48 o 
  -3  20   3        2.92        2.46      0.67 o 
  -2  20   3       98.63      117.67      5.02 o 
  -1  20   3       36.78       45.41      2.40 o 
   0  20   3      134.57      142.76      7.54 o 
   1  20   3      453.60      447.61     16.73 o 
 -14   0   4      615.64      538.08     28.98 o 
 -13   0   4     1044.21     1061.34     39.37 o 
 -12   0   4      194.28      205.34      9.36 o 
 -11   0   4      731.16      770.20     24.08 o 
 -10   0   4       82.39       94.98      4.38 o 
  -9   0   4     1294.69     1317.60     39.67 o 
  -8   0   4     1294.24     1235.12     32.03 o 
  -7   0   4      602.51      598.92     15.99 o 
  -6   0   4     1253.55     1170.90     26.93 o 
  -1   0   4     2988.15     3034.21    159.84 o 
   0   0   4       61.39       44.66      8.43 o 
   2   0   4        5.61        4.14      1.48 o 
   3   0   4      158.28      132.08      4.84 o 
   4   0   4      225.36      208.34      7.70 o 
   5   0   4     1654.31     1708.93     52.13 o 
   6   0   4     1653.45     1723.69    111.87 o 
   7   0   4     1314.37     1323.81     48.10 o 
   8   0   4       80.80       76.99      3.26 o 
   9   0   4       38.25       41.53      2.65 o 
  10   0   4      351.28      339.80     18.49 o 
 -14   1   4      231.93      241.84      9.99 o 
 -13   1   4       13.54       17.85      1.51 o 
 -12   1   4      211.53      240.89      7.52 o 
 -11   1   4      160.02      179.92      5.00 o 
 -10   1   4     1475.54     1566.62     33.23 o 
  -9   1   4      173.96      172.95      4.27 o 
  -8   1   4      653.76      640.14     13.00 o 
  -7   1   4      959.72      919.00     15.97 o 
  -6   1   4      422.28      385.17      7.42 o 
  -5   1   4     1435.13     1380.62     54.41 o 
  -1   1   4       11.34        8.58      4.58 o 
   0   1   4     1871.08     1661.73     98.47 o 
   1   1   4     8783.69     8207.91    430.88 o 
   2   1   4      356.44      327.48      8.07 o 
   3   1   4        6.90       12.99      0.85 o 
   4   1   4      426.06      419.65     10.12 o 
   5   1   4     1135.60     1181.74     24.89 o 
   6   1   4      604.43      675.01     15.96 o 
   7   1   4      382.90      392.84     10.81 o 
   8   1   4       67.40       81.92      2.67 o 
   9   1   4      301.62      293.79      7.31 o 
  10   1   4       22.55       23.02      1.47 o 
 -14   2   4      152.98      145.71      6.79 o 
 -13   2   4      301.81      329.99      9.52 o 
 -12   2   4      306.55      299.12      8.96 o 
 -11   2   4     1464.21     1627.88     37.83 o 
 -10   2   4        0.92        2.09      0.84 o 
  -9   2   4       12.30       16.16      1.45 o 
  -8   2   4      228.66      206.98      4.45 o 
  -7   2   4      243.30      228.19      5.08 o 
  -6   2   4     5453.69     5213.28     87.27 o 
  -5   2   4       58.52       65.46      2.59 o 
  -4   2   4     2404.57     2525.41    127.75 o 
  -3   2   4     1144.94     1261.44     64.18 o 
   0   2   4     4228.71     4066.91    222.24 o 
   1   2   4     1634.60     1422.62     72.91 o 
   2   2   4      986.80     1019.05     23.45 o 
   3   2   4      964.76      859.37     19.99 o 
   4   2   4       93.95      111.12      3.30 o 
   5   2   4       13.97       18.55      1.37 o 
   6   2   4     1339.43     1294.15     33.35 o 
   7   2   4       26.71       30.47      1.51 o 
   8   2   4      650.43      629.42     14.96 o 
   9   2   4       54.63       63.43      2.43 o 
  10   2   4      153.51      144.45      4.97 o 
 -13   3   4      110.27      121.38      4.23 o 
 -12   3   4      327.82      357.94     10.46 o 
 -11   3   4      135.46      107.31      3.73 o 
 -10   3   4      138.70      147.63      4.46 o 
  -9   3   4     2313.87     2304.69     41.69 o 
  -8   3   4       25.47       24.00      1.42 o 
  -7   3   4      806.70      775.97     13.62 o 
  -6   3   4      246.28      236.78      4.81 o 
  -5   3   4      134.00      111.63      2.48 o 
  -4   3   4      602.89      642.04     33.57 o 
  -3   3   4       55.25       31.35      2.51 o 
  -2   3   4     1955.98     2034.20    102.47 o 
  -1   3   4      213.37      219.29     12.27 o 
   0   3   4     4713.23     4380.39    243.09 o 
   1   3   4     1521.95     1391.92     50.35 o 
   2   3   4      342.00      273.52      6.81 o 
   3   3   4     1104.33     1064.17     26.18 o 
   4   3   4       64.25       60.31      2.14 o 
   5   3   4      132.71      119.27      3.54 o 
   6   3   4      724.56      745.09     27.75 o 
   7   3   4       38.68       48.01      1.93 o 
   8   3   4      414.04      423.61     11.61 o 
   9   3   4      162.33      172.43      5.15 o 
  10   3   4       61.19       45.51      2.07 o 
 -13   4   4      156.95      183.04      6.74 o 
 -12   4   4        2.98        4.12      0.97 o 
 -11   4   4       23.44       23.08      1.99 o 
 -10   4   4       38.78       24.20      1.35 o 
  -9   4   4      413.08      417.54      8.31 o 
  -8   4   4       17.84       18.31      0.97 o 
  -7   4   4      672.49      675.44     12.64 o 
  -6   4   4      359.67      385.77      7.45 o 
  -5   4   4     2076.39     2143.75     38.34 o 
  -4   4   4      324.13      356.62     11.04 o 
  -3   4   4        7.99       14.20      1.77 o 
  -2   4   4      125.82      194.74     10.65 o 
  -1   4   4      725.61      699.55     36.53 o 
   0   4   4        8.15       14.20      2.07 o 
   1   4   4     1140.35     1099.02     28.21 o 
   2   4   4      659.37      638.39     17.94 o 
   3   4   4      556.86      591.65     13.98 o 
   4   4   4        1.99        4.80      1.03 o 
   5   4   4      463.46      455.07     14.84 o 
   6   4   4      134.26      138.55      6.68 o 
   7   4   4      160.83      152.66      6.01 o 
   8   4   4      138.16      160.43      5.00 o 
   9   4   4        1.87        2.20      0.60 o 
  10   4   4       23.68       27.80      2.51 o 
 -13   5   4        0.53        1.52      0.85 o 
 -12   5   4        9.20       22.90      1.73 o 
 -11   5   4       35.06       38.68      2.28 o 
 -10   5   4       25.04       18.07      2.21 o 
  -9   5   4      178.44      161.18      4.60 o 
  -8   5   4      185.99      183.76      4.05 o 
  -7   5   4      958.56      976.11     16.95 o 
  -6   5   4        1.28        1.41      0.41 o 
  -5   5   4     1528.10     1549.66     29.84 o 
  -4   5   4     2310.84     2363.94     53.39 o 
  -3   5   4      888.47      933.04     48.06 o 
  -2   5   4      223.58      217.17     13.97 o 
  -1   5   4      826.22      880.25     45.84 o 
   0   5   4     1002.11      946.50     48.65 o 
   1   5   4      394.47      430.59     11.55 o 
   2   5   4      647.66      607.82     16.03 o 
   3   5   4      289.47      294.61      8.14 o 
   4   5   4       31.51       35.72      1.78 o 
   5   5   4      165.72      171.20      7.31 o 
   6   5   4      723.73      472.99     18.40 o 
   7   5   4       81.14       82.77      4.54 o 
   8   5   4      189.11      189.89      5.73 o 
   9   5   4      491.41      479.01     12.77 o 
  10   5   4      145.58      125.98      7.69 o 
 -13   6   4       24.98       30.22      2.07 o 
 -12   6   4      252.69      265.38      8.01 o 
 -11   6   4       67.48       76.55      2.84 o 
 -10   6   4       30.43       32.15      1.57 o 
  -9   6   4      689.12      690.08     16.55 o 
  -8   6   4     1152.08     1230.31     22.58 o 
  -7   6   4      436.05      468.65      9.67 o 
  -6   6   4      538.63      561.95     10.59 o 
  -5   6   4      406.01      433.99     10.48 o 
  -4   6   4      203.14      232.60      5.34 o 
  -3   6   4      443.47      491.39     12.94 o 
  -2   6   4      474.76      491.39     15.14 o 
  -1   6   4      402.88      411.11     15.78 o 
   0   6   4        0.49        0.30      0.89 o 
   1   6   4      601.07      641.25     16.84 o 
   2   6   4      318.64      295.54      8.44 o 
   3   6   4       41.34       42.54      2.56 o 
   4   6   4      455.46      476.53     12.90 o 
   5   6   4       38.94       42.98      2.90 o 
   6   6   4      925.56      655.60     37.84 o 
   7   6   4        0.17        1.90      0.63 o 
   8   6   4      316.33      342.97      9.50 o 
   9   6   4       71.17       72.56      2.55 o 
 -13   7   4       23.02       24.77      1.87 o 
 -12   7   4      127.13      112.43      4.07 o 
 -11   7   4      396.38      382.83      9.79 o 
 -10   7   4      231.06      191.58      6.74 o 
  -9   7   4      217.00      242.37      7.24 o 
  -8   7   4      133.32      143.87      3.62 o 
  -7   7   4        6.43        5.58      0.62 o 
  -6   7   4      205.31      207.40      4.82 o 
  -5   7   4      336.45      367.05     10.97 o 
  -4   7   4      545.56      600.94     12.92 o 
  -3   7   4      123.61      142.71      3.93 o 
  -2   7   4     1476.62     1517.85     38.77 o 
  -1   7   4      163.73      162.40      5.62 o 
   0   7   4       63.19       56.57      4.07 o 
   1   7   4      284.91      292.09      8.15 o 
   2   7   4        0.58        5.43      1.94 o 
   3   7   4        0.18        2.46      1.26 o 
   4   7   4       94.10       95.72      3.84 o 
   5   7   4       30.83       29.06      2.69 o 
   6   7   4     1372.32     1237.66     67.66 o 
   7   7   4       14.26       14.06      1.23 o 
   8   7   4       47.95       52.34      1.98 o 
   9   7   4      228.34      217.33      6.15 o 
 -13   8   4      116.99      102.79      5.07 o 
 -12   8   4        0.82        3.39      2.02 o 
 -11   8   4        2.81        5.92      1.49 o 
 -10   8   4       29.25       40.98      1.83 o 
  -9   8   4      113.55      123.51      4.25 o 
  -8   8   4       13.22       18.83      1.10 o 
  -7   8   4       14.17       12.77      0.91 o 
  -6   8   4      188.01      203.02      4.90 o 
  -5   8   4        1.12        2.56      0.46 o 
  -4   8   4       22.43       20.67      1.17 o 
  -3   8   4      143.25      146.35      4.04 o 
  -2   8   4      106.52       91.92      3.12 o 
  -1   8   4        0.11        2.70      1.31 o 
   0   8   4      445.70      477.95     17.82 o 
   1   8   4      589.45      622.77     14.62 o 
   2   8   4       53.54       64.54      2.86 o 
   3   8   4      349.77      385.80     12.32 o 
   4   8   4      218.15      220.70      6.54 o 
   5   8   4      444.38      440.25     13.94 o 
   6   8   4        6.77        7.83      1.08 o 
   7   8   4       82.13       84.47      3.08 o 
   8   8   4      346.39      340.27      8.40 o 
   9   8   4      232.41      225.64      7.36 o 
 -12   9   4       91.44       88.32      3.89 o 
 -11   9   4      103.17      101.60      3.34 o 
 -10   9   4      595.11      579.85     14.03 o 
  -9   9   4       32.97       35.89      1.85 o 
  -8   9   4      948.74      857.42     35.38 o 
  -7   9   4      747.37      719.31     15.64 o 
  -6   9   4       38.70       51.82      2.00 o 
  -5   9   4       45.79       50.37      1.69 o 
  -4   9   4      121.77      124.00      3.78 o 
  -3   9   4     1963.28     1999.89     50.91 o 
  -2   9   4      972.94      955.41     27.59 o 
  -1   9   4      351.00      338.92     12.96 o 
   0   9   4       76.13       81.57      3.23 o 
   1   9   4     1015.75     1051.96     27.17 o 
   2   9   4       97.38       84.11      3.52 o 
   3   9   4      154.22      155.13      5.66 o 
   4   9   4     1826.96     1654.58     54.81 o 
   5   9   4      187.81      195.14      5.92 o 
   6   9   4      340.00      359.92     11.66 o 
   7   9   4      156.90      168.38      4.65 o 
   8   9   4      469.59      469.35     12.57 o 
   9   9   4      110.46      100.25      4.29 o 
 -12  10   4      315.66      276.50     10.07 o 
 -11  10   4      386.32      398.12      9.99 o 
 -10  10   4      424.41      417.22      9.55 o 
  -9  10   4       52.40       46.68      2.41 o 
  -8  10   4      326.27      369.53     12.02 o 
  -7  10   4       69.75       56.21      3.98 o 
  -6  10   4      566.91      596.57     15.96 o 
  -5  10   4      133.16      152.91      4.84 o 
  -4  10   4      928.05      893.58     23.10 o 
  -3  10   4       50.56       48.23      2.05 o 
  -2  10   4        4.12        8.71      1.04 o 
  -1  10   4      177.87      189.68      7.73 o 
   0  10   4      157.06      152.67      5.34 o 
   1  10   4      429.21      421.45     11.49 o 
   2  10   4      138.60      133.51      3.82 o 
   3  10   4        2.23        2.63      0.98 o 
   4  10   4      748.93      723.53     38.89 o 
   5  10   4      591.80      613.82     18.98 o 
   6  10   4       82.14       90.99      3.74 o 
   7  10   4     1256.60     1330.97     34.27 o 
   8  10   4       38.75       34.84      1.61 o 
 -12  11   4      762.73      701.51     32.44 o 
 -11  11   4       10.67       11.92      1.18 o 
 -10  11   4      341.77      362.24      8.34 o 
  -9  11   4      234.99      250.86      6.63 o 
  -8  11   4      529.94      483.14     21.69 o 
  -7  11   4     1323.42     1154.03     82.24 o 
  -6  11   4      977.29      838.45     62.38 o 
  -5  11   4      289.80      289.76      8.21 o 
  -4  11   4      759.60      750.51     23.29 o 
  -3  11   4        2.68        6.20      0.84 o 
  -2  11   4      392.79      357.28     13.65 o 
  -1  11   4      317.63      340.39     10.78 o 
   0  11   4      482.89      517.24     15.96 o 
   1  11   4        0.70        1.39      0.57 o 
   2  11   4      158.32      144.42      4.61 o 
   3  11   4      391.02      412.24     15.76 o 
   4  11   4       51.98       53.69      2.70 o 
   5  11   4      372.02      404.72     11.16 o 
   6  11   4        0.89        2.29      0.72 o 
   7  11   4       66.47       65.85      2.52 o 
   8  11   4       11.08       12.55      1.07 o 
 -11  12   4       19.84       12.57      1.13 o 
 -10  12   4       12.09       15.53      1.11 o 
  -9  12   4       73.57       57.60      2.17 o 
  -8  12   4      269.64      251.86     10.19 o 
  -7  12   4      895.39      803.54     30.48 o 
  -6  12   4     1565.58     1463.39     70.90 o 
  -5  12   4     3013.52     2120.11    107.49 o 
  -4  12   4      227.46      199.57      5.94 o 
  -3  12   4       65.66       62.14      2.64 o 
  -2  12   4       20.00       30.20      2.08 o 
  -1  12   4     1591.23     1675.99     49.37 o 
   0  12   4        8.34       11.75      1.18 o 
   1  12   4      502.53      510.26     13.78 o 
   2  12   4      217.14      227.37      6.71 o 
   3  12   4      830.03      861.39     32.20 o 
   4  12   4      240.90      248.62      8.44 o 
   5  12   4      656.01      670.56     15.88 o 
   6  12   4       17.64       16.36      1.10 o 
   7  12   4       29.98       31.01      1.51 o 
 -11  13   4      183.06      157.87      4.87 o 
 -10  13   4       28.56       28.92      1.30 o 
  -9  13   4      128.85      137.26      3.65 o 
  -8  13   4      132.39      134.91      3.92 o 
  -7  13   4      484.70      460.76     14.58 o 
  -6  13   4       55.20       44.83      4.61 o 
  -5  13   4      230.57      212.16     12.14 o 
  -4  13   4      498.92      486.70     15.28 o 
  -3  13   4       17.70       25.72      3.03 o 
  -2  13   4      280.71      302.11      9.67 o 
  -1  13   4      113.29      119.47      4.43 o 
   0  13   4     1055.50     1110.52     33.07 o 
   1  13   4       54.18       64.69      2.60 o 
   2  13   4     1402.68     1415.81     36.47 o 
   3  13   4        9.26       14.28      1.45 o 
   4  13   4      323.18      338.44     10.47 o 
   5  13   4        7.35       10.72      1.03 o 
   6  13   4       43.05       47.85      2.03 o 
   7  13   4       19.04       16.55      1.53 o 
 -10  14   4       91.99       89.84      2.86 o 
  -9  14   4      173.39      187.05      4.61 o 
  -8  14   4      590.76      589.00     12.87 o 
  -7  14   4      170.10      183.25      4.59 o 
  -6  14   4      781.19      822.45     21.69 o 
  -5  14   4       65.59       60.10      4.16 o 
  -4  14   4     1084.42     1022.81     38.59 o 
  -3  14   4      186.26      180.34      7.69 o 
  -2  14   4      840.37      830.64     24.99 o 
  -1  14   4     2312.49     2306.32     67.44 o 
   0  14   4      156.16      176.75      6.12 o 
   1  14   4      502.72      516.87     13.99 o 
   2  14   4      216.16      218.93      6.49 o 
   3  14   4       21.56       30.53      1.49 o 
   4  14   4       52.25       48.46      2.16 o 
   5  14   4       55.39       67.56      2.55 o 
   6  14   4       18.19       16.44      1.14 o 
 -10  15   4      148.85      143.28      9.46 o 
  -9  15   4       44.01       51.82      1.73 o 
  -8  15   4        3.45        4.55      0.64 o 
  -7  15   4     1209.28     1232.74     26.00 o 
  -6  15   4       67.73       61.61      2.24 o 
  -5  15   4      668.00      654.15     19.92 o 
  -4  15   4      373.90      349.97     43.17 o 
  -3  15   4       10.90        7.84      1.63 o 
  -2  15   4     1614.88     1717.46     87.38 o 
  -1  15   4     2045.73     1970.26     59.13 o 
   0  15   4        3.45        3.97      2.14 o 
   1  15   4      352.95      327.28      9.19 o 
   2  15   4       29.66       36.58      1.80 o 
   3  15   4       51.78       57.34      2.06 o 
   4  15   4      361.71      383.23     10.51 o 
   5  15   4      534.43      544.98     14.40 o 
   6  15   4      325.44      325.60     17.89 o 
  -9  16   4      422.25      441.24     13.80 o 
  -8  16   4      226.14      204.73      5.29 o 
  -7  16   4       36.60       37.64      1.52 o 
  -6  16   4      250.68      273.00      6.88 o 
  -5  16   4      317.00      352.85      9.68 o 
  -4  16   4      180.10      181.79      6.37 o 
  -3  16   4      450.38      455.28     24.25 o 
  -2  16   4       92.87      108.38      6.95 o 
  -1  16   4       88.08      120.51      7.54 o 
   0  16   4       84.12       83.76      3.51 o 
   1  16   4      317.47      378.06     12.05 o 
   2  16   4        1.51        3.49      0.72 o 
   3  16   4       13.27       16.37      1.13 o 
   4  16   4      953.34      910.76     27.29 o 
   5  16   4      547.12      529.42     19.88 o 
  -8  17   4       19.25       25.02      1.78 o 
  -7  17   4      113.82      113.98      3.17 o 
  -6  17   4      130.19      121.32      3.40 o 
  -5  17   4      229.22      223.69      6.36 o 
  -4  17   4       64.09       74.29      3.66 o 
  -3  17   4        7.73        8.72      1.77 o 
  -2  17   4      162.50      180.70     10.50 o 
  -1  17   4       65.52       79.22      4.12 o 
   0  17   4      417.78      458.24     14.36 o 
   1  17   4      118.93      106.39      3.53 o 
   2  17   4      521.31      549.02     14.56 o 
   3  17   4       52.59       55.67      2.15 o 
   4  17   4        2.66        3.25      0.84 o 
  -6  18   4      256.36      257.05      6.36 o 
  -5  18   4       18.53       20.12      1.36 o 
  -4  18   4      107.45      110.90      4.91 o 
  -3  18   4        3.42        5.68      0.99 o 
  -2  18   4        1.46        3.78      0.78 o 
  -1  18   4       83.03       93.58      3.70 o 
   0  18   4      186.44      167.89      5.84 o 
   1  18   4      769.35      771.80     23.25 o 
   2  18   4      447.17      392.63     10.59 o 
   3  18   4       53.97       57.53      4.14 o 
  -5  19   4      107.23      107.07      3.75 o 
  -4  19   4       27.44       32.15      1.93 o 
  -3  19   4      167.24      171.34      5.82 o 
  -2  19   4      376.54      372.56     11.66 o 
  -1  19   4      211.86      195.19      7.04 o 
   0  19   4      263.95      259.86     10.04 o 
   1  19   4        0.44        1.47      0.67 o 
 -13   1   5      123.50      123.44      4.27 o 
 -12   1   5       10.11       10.71      1.15 o 
 -11   1   5       84.18       83.98      3.15 o 
 -10   1   5      287.88      282.24      7.68 o 
  -9   1   5     1992.88     1912.48     40.13 o 
  -8   1   5       68.05       83.48      2.46 o 
  -7   1   5      542.44      535.32     10.24 o 
  -6   1   5     2267.94     2281.69     43.80 o 
  -5   1   5        5.21       11.63      1.39 o 
  -4   1   5     1253.92     1187.62     27.18 o 
  -3   1   5     1060.05     1028.99     37.59 o 
  -2   1   5        3.91        5.62      1.33 o 
  -1   1   5        4.13        7.99      1.48 o 
   0   1   5      133.82      137.35      4.18 o 
   1   1   5      406.73      452.56     10.82 o 
   2   1   5      329.28      358.10      8.82 o 
   3   1   5       40.63       44.01      1.81 o 
   4   1   5      110.56      128.54      3.80 o 
   5   1   5      119.09      121.12      4.04 o 
   6   1   5      243.96      239.47      6.30 o 
   7   1   5      157.96      139.41      3.97 o 
   8   1   5       14.38       14.84      1.12 o 
   9   1   5       29.87       24.33      1.51 o 
 -13   2   5      160.07      157.24      5.12 o 
 -12   2   5       86.53       98.83      3.11 o 
 -11   2   5        0.19        1.24      0.64 o 
 -10   2   5     1290.34     1277.97     33.53 o 
  -9   2   5      156.12      160.59      4.04 o 
  -8   2   5      338.85      341.68      6.92 o 
  -7   2   5       15.99       16.79      1.32 o 
  -6   2   5       73.86       76.36      2.27 o 
  -5   2   5     1200.60     1227.19     25.76 o 
  -4   2   5      590.82      516.90     12.21 o 
  -3   2   5       34.15       20.04      2.44 o 
  -2   2   5      691.12      672.64     35.05 o 
  -1   2   5      383.78      373.94     15.59 o 
   0   2   5     1188.29     1183.90     30.35 o 
   1   2   5     2512.77     2398.70     54.20 o 
   2   2   5       92.44       87.24      2.49 o 
   3   2   5       16.31       15.38      1.01 o 
   4   2   5       17.73       24.50      1.36 o 
   5   2   5      263.24      278.16      8.06 o 
   6   2   5        5.97       10.97      1.00 o 
   7   2   5        0.09        2.10      0.58 o 
   8   2   5      182.33      178.83      5.31 o 
   9   2   5       53.03       58.58      2.50 o 
 -13   3   5        3.48        1.56      0.73 o 
 -12   3   5      202.41      202.50      5.75 o 
 -11   3   5        8.79       11.47      1.41 o 
 -10   3   5      514.51      526.56     18.59 o 
  -9   3   5     1181.33     1103.31     40.50 o 
  -8   3   5       24.27       24.51      1.24 o 
  -7   3   5       65.48       76.33      2.20 o 
  -6   3   5     2107.80     2104.10     37.75 o 
  -5   3   5      552.05      522.60     10.51 o 
  -4   3   5      653.08      611.46     14.36 o 
  -3   3   5      634.75      543.36     16.42 o 
  -2   3   5        5.33        2.07      1.04 o 
  -1   3   5      178.51      181.40      6.12 o 
   0   3   5      821.94      705.97     18.47 o 
   1   3   5     1300.75     1270.27     29.19 o 
   2   3   5     1608.85     1633.31     35.54 o 
   3   3   5        3.96        8.46      0.85 o 
   4   3   5       15.93       15.80      1.03 o 
   5   3   5      176.46      198.75      6.91 o 
   6   3   5       50.30       54.23      2.36 o 
   7   3   5       28.32       34.66      1.58 o 
   8   3   5       24.95       21.32      1.28 o 
   9   3   5        8.72        6.76      1.14 o 
 -13   4   5      280.46      270.57      7.91 o 
 -12   4   5        3.85        6.18      1.07 o 
 -11   4   5      399.12      379.08      9.69 o 
 -10   4   5       35.96       37.73      2.02 o 
  -9   4   5      142.34      153.15      5.23 o 
  -8   4   5      168.34      162.92      3.97 o 
  -7   4   5      501.08      542.36     11.09 o 
  -6   4   5      965.93      904.44     16.64 o 
  -5   4   5        1.71        5.37      0.53 o 
  -4   4   5        1.91        2.40      0.48 o 
  -3   4   5      263.38      222.12      7.46 o 
  -2   4   5      728.20      434.73     23.37 o 
  -1   4   5      246.95      207.50      6.89 o 
   0   4   5     3770.23     3666.33     92.46 o 
   1   4   5     3203.09     3067.18     69.38 o 
   2   4   5       94.54       85.65      2.75 o 
   3   4   5      161.47      156.87      5.65 o 
   4   4   5      146.18      139.10      3.70 o 
   5   4   5      676.50      643.69     22.49 o 
   6   4   5      502.89      500.75     16.18 o 
   7   4   5        0.84        2.59      0.69 o 
   8   4   5      148.21      156.97      4.74 o 
   9   4   5        7.64        4.44      1.18 o 
 -13   5   5      261.61      260.12      8.13 o 
 -12   5   5      307.04      319.02      9.37 o 
 -11   5   5       54.98       56.98      2.42 o 
 -10   5   5        0.80        2.08      0.60 o 
  -9   5   5     1928.93     1788.73     77.62 o 
  -8   5   5       71.47       71.63      2.19 o 
  -7   5   5      573.67      575.50     11.72 o 
  -6   5   5      189.67      200.36      4.51 o 
  -5   5   5      424.63      378.96      7.81 o 
  -4   5   5       37.63       31.49      1.51 o 
  -3   5   5       18.73       27.46      1.52 o 
  -2   5   5     2161.46     1969.20     88.79 o 
  -1   5   5      763.01      804.71     45.91 o 
   0   5   5      658.28      667.30     17.56 o 
   1   5   5      501.79      512.97     12.33 o 
   2   5   5      277.14      259.26      6.70 o 
   3   5   5      667.34      719.68     17.03 o 
   4   5   5        1.78        2.16      0.56 o 
   5   5   5      333.38      361.31     15.62 o 
   6   5   5       35.19       38.29      2.30 o 
   7   5   5      466.38      511.93     13.77 o 
   8   5   5      268.09      253.19      7.41 o 
 -13   6   5      274.56      228.89     10.77 o 
 -12   6   5      277.60      287.78      8.50 o 
 -11   6   5      263.93      312.71      8.24 o 
 -10   6   5     1206.03     1157.58     24.66 o 
  -9   6   5       10.21       16.40      1.35 o 
  -8   6   5       24.75       22.46      1.15 o 
  -7   6   5       36.44       43.68      1.77 o 
  -6   6   5      556.91      562.45     11.38 o 
  -5   6   5     1642.93     1754.85     33.76 o 
  -4   6   5      485.89      432.81     11.57 o 
  -3   6   5     2387.07     2409.56     70.34 o 
  -2   6   5      746.05      648.23     34.17 o 
  -1   6   5      469.74      407.95     22.55 o 
   0   6   5      297.74      298.95      8.39 o 
   1   6   5     1205.83     1221.86     28.19 o 
   2   6   5        1.27       11.10      1.71 o 
   3   6   5       58.82       67.95      2.43 o 
   4   6   5        2.19        3.70      0.70 o 
   5   6   5       42.45       50.13      2.06 o 
   6   6   5      564.16      578.17     13.87 o 
   7   6   5        0.55        3.71      1.37 o 
   8   6   5      554.28      528.61     15.84 o 
 -13   7   5      109.34      105.02      5.12 o 
 -12   7   5       25.89       23.55      1.46 o 
 -11   7   5       76.07       79.67      2.92 o 
 -10   7   5      196.82      215.87      5.63 o 
  -9   7   5     1695.00     1603.47     49.54 o 
  -8   7   5      316.24      345.04     11.32 o 
  -7   7   5      411.45      370.67      8.52 o 
  -6   7   5        2.52        4.93      0.60 o 
  -5   7   5      764.79      754.89     21.26 o 
  -4   7   5      499.80      542.22     14.31 o 
  -3   7   5     1163.37     1181.96     34.98 o 
  -2   7   5      361.33      337.84     23.47 o 
  -1   7   5      648.98      633.89     28.75 o 
   0   7   5       25.68       25.37      1.51 o 
   1   7   5     1354.87     1350.10     31.04 o 
   2   7   5     4664.56     4689.44    118.29 o 
   3   7   5        1.75        2.45      0.65 o 
   4   7   5      281.88      232.04     28.31 o 
   5   7   5      520.94      463.66     16.69 o 
   6   7   5      660.26      696.00     16.51 o 
   7   7   5     1169.55     1116.55     26.78 o 
   8   7   5        7.94       10.02      1.02 o 
 -12   8   5       80.37       86.76      3.18 o 
 -11   8   5      376.12      337.14      9.69 o 
 -10   8   5     1002.00      989.38     23.27 o 
  -9   8   5       92.38      119.10      3.87 o 
  -8   8   5     2187.64     2183.44     67.02 o 
  -7   8   5       21.96       24.60      1.72 o 
  -6   8   5     2613.99     2604.62     49.97 o 
  -5   8   5       37.82       40.77      1.54 o 
  -4   8   5        4.56       12.51      0.99 o 
  -3   8   5        3.16        2.89      0.82 o 
  -2   8   5       54.68       67.41      3.70 o 
  -1   8   5     1042.79      977.53     35.60 o 
   0   8   5       44.22       41.80      1.95 o 
   1   8   5      528.94      543.83     14.67 o 
   2   8   5       18.20       17.51      1.36 o 
   3   8   5        3.54        3.89      0.74 o 
   4   8   5       52.70       46.68      2.37 o 
   5   8   5        0.69        1.40      0.62 o 
   6   8   5      546.35      528.94     14.23 o 
   7   8   5       69.11       73.03      2.65 o 
   8   8   5      398.81      371.73     13.96 o 
 -12   9   5      576.56      523.10     18.52 o 
 -11   9   5        2.34        1.80      0.68 o 
 -10   9   5      364.61      369.48      9.37 o 
  -9   9   5       84.27       77.64      3.32 o 
  -8   9   5      107.92      107.03      8.85 o 
  -7   9   5     1246.29     1249.94     32.62 o 
  -6   9   5      390.64      416.18      8.68 o 
  -5   9   5      188.82      180.50      5.20 o 
  -4   9   5      149.11      135.04      4.17 o 
  -3   9   5        3.04        2.78      0.81 o 
  -2   9   5      314.22      313.24     12.12 o 
  -1   9   5      101.22       88.93      4.17 o 
   0   9   5      377.98      375.31     12.12 o 
   1   9   5       34.24       33.30      1.77 o 
   2   9   5      258.03      207.94     16.09 o 
   3   9   5      211.18      188.51     10.16 o 
   4   9   5      548.95      530.81     22.63 o 
   5   9   5      969.04      960.70     25.63 o 
   6   9   5        0.60        2.26      0.68 o 
   7   9   5      703.37      710.41     18.54 o 
 -12  10   5       52.64       37.70      2.65 o 
 -11  10   5        1.85        2.66      0.76 o 
 -10  10   5      291.81      268.94      7.05 o 
  -9  10   5      780.82      783.23     18.62 o 
  -8  10   5      129.02      103.98      7.00 o 
  -7  10   5        7.91        7.82      1.03 o 
  -6  10   5        1.81        7.48      0.87 o 
  -5  10   5     2267.60     2248.85     56.21 o 
  -4  10   5      753.40      756.20     19.74 o 
  -3  10   5      632.55      686.05     20.75 o 
  -2  10   5      159.21      172.82      7.21 o 
  -1  10   5      382.79      409.05     12.83 o 
   0  10   5      305.59      317.42     10.22 o 
   1  10   5      138.84      105.19      8.70 o 
   2  10   5       16.47       12.04      1.44 o 
   3  10   5     2071.74     1469.02     66.87 o 
   4  10   5      172.18      182.66      6.62 o 
   5  10   5      172.79      182.90      5.59 o 
   6  10   5      846.44      901.05     23.46 o 
   7  10   5       18.35       19.21      1.17 o 
 -11  11   5      537.99      515.37     13.90 o 
 -10  11   5      273.55      268.70      6.98 o 
  -9  11   5      228.90      273.12      7.14 o 
  -8  11   5        9.24        9.00      0.92 o 
  -7  11   5     1202.91     1066.98     48.06 o 
  -6  11   5      100.04      112.19      3.74 o 
  -5  11   5       81.45       80.71      3.08 o 
  -4  11   5     1034.68     1102.59     28.43 o 
  -3  11   5       38.61       45.50      2.21 o 
  -2  11   5      523.40      580.85     21.70 o 
  -1  11   5       45.01       54.00      3.62 o 
   0  11   5      398.44      399.34     12.57 o 
   1  11   5       34.81       32.30      2.70 o 
   2  11   5        1.59        1.85      1.05 o 
   3  11   5      177.06      177.94      5.54 o 
   4  11   5        0.55        2.60      0.81 o 
   5  11   5        6.90        5.07      0.71 o 
   6  11   5      149.83      157.11      4.75 o 
   7  11   5      208.94      190.33      8.04 o 
 -11  12   5      288.07      251.21      6.48 o 
 -10  12   5      119.84      116.41      3.47 o 
  -9  12   5      159.18      167.01      4.67 o 
  -8  12   5     1375.54     1426.58     32.92 o 
  -7  12   5      106.99      129.80      5.12 o 
  -6  12   5      930.21      915.68     27.80 o 
  -5  12   5     1474.85     1419.36     36.79 o 
  -4  12   5     1312.88     1281.47     32.88 o 
  -3  12   5      164.02      184.02      9.11 o 
  -2  12   5      231.03      272.26      8.93 o 
  -1  12   5      883.34      921.86     27.72 o 
   0  12   5     1111.09     1155.70     34.46 o 
   1  12   5        4.90        8.41      1.25 o 
   2  12   5      157.38      140.24      7.61 o 
   3  12   5       40.19       38.22      4.31 o 
   4  12   5       43.37       47.21      2.14 o 
   5  12   5       48.20       42.58      1.69 o 
   6  12   5        0.44        2.27      0.77 o 
 -10  13   5        2.69        2.62      0.53 o 
  -9  13   5       76.08       69.29      2.21 o 
  -8  13   5      138.25      131.71      3.55 o 
  -7  13   5      393.82      400.39      9.06 o 
  -6  13   5      495.66      496.35     15.97 o 
  -5  13   5      260.53      262.42     10.61 o 
  -4  13   5       50.87       50.32      2.10 o 
  -3  13   5      335.56      342.45     13.28 o 
  -2  13   5      124.74      132.50      4.89 o 
  -1  13   5       40.80       55.96      4.52 o 
   0  13   5       74.68       69.00      3.16 o 
   1  13   5        0.04        1.18      0.96 o 
   2  13   5      205.55      212.61      7.47 o 
   3  13   5       53.56       61.23      2.94 o 
   4  13   5       60.18       61.95      2.44 o 
   5  13   5       25.42       25.80      1.43 o 
   6  13   5        0.01        0.44      0.63 o 
 -10  14   5       26.42       22.25      1.41 o 
  -9  14   5       77.90       86.61      2.51 o 
  -8  14   5       27.65       37.90      1.52 o 
  -7  14   5        7.00       11.46      1.16 o 
  -6  14   5      165.45      179.45      4.49 o 
  -5  14   5       16.82       18.57      2.67 o 
  -4  14   5       14.26       16.81      1.37 o 
  -3  14   5      505.19      561.58     17.24 o 
  -2  14   5      189.70      201.74      7.02 o 
  -1  14   5      249.06      252.99      8.34 o 
   0  14   5      189.17      188.96      5.75 o 
   1  14   5      587.57      566.80     15.18 o 
   2  14   5      110.56      105.40      4.25 o 
   3  14   5      264.88      253.10      7.29 o 
   4  14   5       84.73       93.65      3.18 o 
   5  14   5       75.95       84.54      3.50 o 
  -9  15   5       34.07       28.75      1.22 o 
  -8  15   5      104.63      114.11      3.05 o 
  -7  15   5       37.98       43.29      1.59 o 
  -6  15   5      744.55      789.64     20.59 o 
  -5  15   5      349.94      367.40     11.58 o 
  -4  15   5      763.52      825.83     25.69 o 
  -3  15   5       45.16       57.26      3.48 o 
  -2  15   5       17.71       17.71      1.39 o 
  -1  15   5      193.30      215.49      6.36 o 
   0  15   5     1056.10     1033.93     26.82 o 
   1  15   5      123.76      125.57      4.04 o 
   2  15   5        5.20        4.89      1.05 o 
   3  15   5       57.51       56.95      2.25 o 
   4  15   5       50.11       47.31      1.93 o 
  -8  16   5       14.07       17.51      1.09 o 
  -7  16   5       17.28       17.07      1.00 o 
  -6  16   5       27.55       30.25      1.47 o 
  -5  16   5       15.93       24.18      1.55 o 
  -4  16   5       17.31       21.89      2.37 o 
  -3  16   5      132.14      142.65      6.17 o 
  -2  16   5       70.32       80.18      4.12 o 
  -1  16   5        0.68        2.11      0.85 o 
   0  16   5      316.66      285.40      8.03 o 
   1  16   5       42.99       41.40      1.62 o 
   2  16   5      161.43      150.47      4.59 o 
   3  16   5      186.21      176.01      5.13 o 
  -7  17   5      235.52      247.59      6.84 o 
  -6  17   5        3.29        5.52      0.91 o 
  -5  17   5       25.20       32.39      1.70 o 
  -4  17   5       99.27       98.43      4.49 o 
  -3  17   5      446.85      450.96     16.99 o 
  -2  17   5        0.31        1.75      1.25 o 
  -1  17   5       90.39      107.21      4.97 o 
   0  17   5      341.34      318.34      8.77 o 
   1  17   5        0.01        0.30      0.50 o 
   2  17   5      214.81      199.20      6.84 o 
  -6  18   5       17.38       14.64      2.37 o 
  -5  18   5       34.07       45.40      1.96 o 
  -4  18   5       34.46       32.92      2.04 o 
  -3  18   5        9.94       12.64      1.11 o 
  -2  18   5      237.76      254.06      7.11 o 
  -1  18   5      285.36      273.59      8.78 o 
   0  18   5      125.15      116.04      4.22 o 
   1  18   5       69.49       74.22      5.03 o 
 -13   0   6      508.40      490.61     26.77 o 
 -12   0   6       34.17       30.11      2.22 o 
 -11   0   6     1022.69     1065.26     71.91 o 
 -10   0   6      298.95      256.00     18.01 o 
  -9   0   6      267.12      221.68     19.00 o 
  -8   0   6       33.24       38.82      4.07 o 
  -7   0   6       90.49      101.38      5.33 o 
  -6   0   6      383.23      366.05     14.64 o 
  -5   0   6     2336.48     2277.01     93.31 o 
  -4   0   6     1306.46     1279.48     65.96 o 
  -3   0   6      494.92      506.89     27.21 o 
  -2   0   6       81.15       92.71      6.36 o 
  -1   0   6      220.74      231.40     13.16 o 
   0   0   6     1955.91     1877.15    135.44 o 
   1   0   6     1462.36     1439.25     52.38 o 
   2   0   6      278.19      260.73     10.87 o 
   3   0   6      215.20      244.86     10.35 o 
   4   0   6       65.38       63.99      3.87 o 
   5   0   6       33.94       44.74      5.62 o 
   6   0   6     1204.68     1278.09     46.64 o 
   7   0   6      343.85      338.35     13.12 o 
 -13   1   6       54.22       51.31      2.33 o 
 -12   1   6      148.91      157.82      4.28 o 
 -11   1   6       24.39       26.64      1.59 o 
 -10   1   6      537.92      396.13     22.92 o 
  -9   1   6       29.77       27.47      2.50 o 
  -8   1   6      100.04      112.94      3.72 o 
  -7   1   6     1098.94     1157.28     30.30 o 
  -6   1   6      439.71      458.24     11.26 o 
  -5   1   6     1325.04     1321.18     30.45 o 
  -4   1   6      976.59      973.61     35.81 o 
  -3   1   6        7.70       17.10      1.67 o 
  -2   1   6      384.68      328.49     14.49 o 
  -1   1   6        9.29       12.51      1.36 o 
   0   1   6      262.38      258.35      9.20 o 
   1   1   6      159.04      169.00      6.46 o 
   2   1   6       13.91       12.15      1.19 o 
   3   1   6      499.15      496.59     13.51 o 
   4   1   6      332.77      328.01     14.97 o 
   5   1   6     1069.22     1081.23     28.15 o 
   6   1   6      123.31      136.06      4.40 o 
   7   1   6      304.44      315.90      8.70 o 
 -13   2   6      295.70      303.15     10.07 o 
 -12   2   6      223.41      231.70      5.80 o 
 -11   2   6      535.49      544.18     12.34 o 
 -10   2   6       45.69       35.62      3.21 o 
  -9   2   6        8.60        9.58      1.54 o 
  -8   2   6     2213.52     2180.74     49.90 o 
  -7   2   6      131.82      160.16      4.68 o 
  -6   2   6      740.84      803.12     18.99 o 
  -5   2   6      210.51      257.47      6.66 o 
  -4   2   6        1.76        4.92      1.09 o 
  -3   2   6      195.25      159.52      6.90 o 
  -2   2   6      693.89      661.32     50.12 o 
  -1   2   6      465.74      430.13     13.49 o 
   0   2   6     1168.41     1166.26     26.96 o 
   1   2   6       15.27       17.54      1.55 o 
   2   2   6      230.75      247.51      6.47 o 
   3   2   6       37.10       29.04      2.42 o 
   4   2   6      377.60      380.41     12.22 o 
   5   2   6       57.90       54.52      2.32 o 
   6   2   6      397.71      382.91     10.57 o 
   7   2   6       66.46       61.45      2.31 o 
 -13   3   6       23.17       26.03      1.90 o 
 -12   3   6       10.53       13.90      1.15 o 
 -11   3   6      539.77      571.07     14.14 o 
 -10   3   6      375.48      364.07     15.29 o 
  -9   3   6     1958.97     1991.00     51.18 o 
  -8   3   6      288.15      315.82      6.96 o 
  -7   3   6      861.87      876.80     17.48 o 
  -6   3   6       19.91       23.87      1.72 o 
  -5   3   6     1938.53     1933.10     40.34 o 
  -4   3   6      294.84      310.85      8.64 o 
  -3   3   6       90.67       94.20      5.62 o 
  -2   3   6      628.78      617.33     21.86 o 
  -1   3   6      330.70      318.56     11.87 o 
   0   3   6     1998.42     1916.35     43.72 o 
   1   3   6     1297.50     1386.78     31.93 o 
   2   3   6      867.44      903.20     21.17 o 
   3   3   6      386.64      397.66     10.03 o 
   4   3   6       48.42       44.89      1.91 o 
   5   3   6       23.85       22.39      1.65 o 
   6   3   6      275.50      256.46      6.54 o 
   7   3   6      105.16      105.78      3.98 o 
 -13   4   6      215.92      229.90      7.85 o 
 -12   4   6       55.08       52.83      2.23 o 
 -11   4   6        3.91        7.62      0.98 o 
 -10   4   6       81.99       86.37      5.90 o 
  -9   4   6      421.09      483.16     13.49 o 
  -8   4   6      602.65      613.95     13.56 o 
  -7   4   6      158.85      167.73      4.13 o 
  -6   4   6      816.23      825.13     16.45 o 
  -5   4   6       66.35       67.19      2.36 o 
  -4   4   6        3.66       13.31      1.43 o 
  -3   4   6        3.18        6.06      1.63 o 
  -2   4   6        7.56        6.40      0.98 o 
  -1   4   6      955.31      954.40     28.77 o 
   0   4   6      256.73      256.85      6.65 o 
   1   4   6     1940.23     1991.93     45.51 o 
   2   4   6       54.56       65.43      2.39 o 
   3   4   6      673.23      758.93     20.13 o 
   4   4   6       89.96      107.62      4.37 o 
   5   4   6       55.71       42.68      1.87 o 
   6   4   6      154.52      141.04      4.43 o 
   7   4   6      234.00      212.84     11.05 o 
 -13   5   6        2.90        7.07      1.08 o 
 -12   5   6        0.78        2.11      0.85 o 
 -11   5   6       10.00       14.99      1.72 o 
 -10   5   6       66.56       71.52      2.79 o 
  -9   5   6      145.99      148.79      4.18 o 
  -8   5   6      251.49      264.49      7.16 o 
  -7   5   6       98.05      108.72      2.92 o 
  -6   5   6        6.54        9.27      1.41 o 
  -5   5   6       14.38       16.47      1.08 o 
  -4   5   6      159.77      205.18      7.09 o 
  -3   5   6      442.71      436.07     20.00 o 
  -2   5   6      131.57      144.28     11.35 o 
  -1   5   6        2.43        6.31      1.24 o 
   0   5   6      279.44      288.97      7.43 o 
   1   5   6      131.65      146.34      4.24 o 
   2   5   6        0.30        1.99      0.61 o 
   3   5   6     2414.67     2455.60     55.92 o 
   4   5   6      427.42      441.69     12.14 o 
   5   5   6      476.62      468.08     14.74 o 
   6   5   6      829.03      798.01     24.07 o 
   7   5   6        1.54        2.48      0.67 o 
 -13   6   6      266.61      231.85     13.75 o 
 -12   6   6      137.86      153.20      5.77 o 
 -11   6   6      247.43      274.77      7.39 o 
 -10   6   6       85.92       85.30      3.23 o 
  -9   6   6        4.40       10.09      1.01 o 
  -8   6   6       25.58       22.25      1.51 o 
  -7   6   6        4.54        7.90      0.81 o 
  -6   6   6      403.25      439.02      9.14 o 
  -5   6   6       49.76       63.42      2.84 o 
  -4   6   6       37.31       42.70      1.84 o 
  -3   6   6       55.75       56.54      2.56 o 
  -2   6   6      108.84      122.12      7.92 o 
  -1   6   6      683.81      708.38     18.78 o 
   0   6   6     1275.21     1297.70     30.01 o 
   1   6   6        0.47        2.18      0.64 o 
   2   6   6     1929.56     1949.08     44.61 o 
   3   6   6      289.18      328.82      8.38 o 
   4   6   6       78.54       87.15      3.21 o 
   5   6   6        8.33       11.55      1.10 o 
   6   6   6        8.91        6.19      0.93 o 
   7   6   6        0.34        0.90      0.59 o 
 -12   7   6       67.75       59.63      3.81 o 
 -11   7   6      491.41      463.80     12.86 o 
 -10   7   6       26.42       16.29      1.12 o 
  -9   7   6       72.25       62.63      4.51 o 
  -8   7   6        9.25       16.65      1.19 o 
  -7   7   6       17.94       23.41      1.48 o 
  -6   7   6        3.45        4.97      0.64 o 
  -5   7   6      415.13      464.45     11.20 o 
  -4   7   6      606.56      641.13     15.10 o 
  -3   7   6       28.70       29.73      1.76 o 
  -2   7   6        7.02       17.70      4.21 o 
  -1   7   6      176.60      173.15      5.40 o 
   0   7   6      731.52      736.07     17.47 o 
   1   7   6       30.05       38.60      1.79 o 
   2   7   6       19.92       19.44      1.30 o 
   3   7   6      660.08      663.94     17.76 o 
   4   7   6      159.69      159.57      5.06 o 
   5   7   6      368.81      360.08      9.98 o 
   6   7   6      297.77      285.84      9.22 o 
   7   7   6       75.69       74.67      3.83 o 
 -12   8   6      100.64       91.07      3.78 o 
 -11   8   6      712.99      736.78     19.63 o 
 -10   8   6       53.90       55.42      2.22 o 
  -9   8   6       87.41       72.16      6.46 o 
  -8   8   6      434.35      425.16     18.86 o 
  -7   8   6       11.67       13.80      0.93 o 
  -6   8   6       91.62       95.50      2.64 o 
  -5   8   6      263.47      275.83      6.98 o 
  -4   8   6       17.45       16.37      1.17 o 
  -3   8   6      371.39      400.68     10.88 o 
  -1   8   6      213.20      212.14      9.74 o 
   0   8   6      470.94      486.57     13.27 o 
   1   8   6        0.41        1.78      0.69 o 
   2   8   6      247.06      236.15      8.22 o 
   3   8   6      348.92      356.21     10.46 o 
   4   8   6       33.79       38.28      1.89 o 
   5   8   6      341.67      333.84      9.29 o 
   6   8   6      230.42      239.44      6.78 o 
 -12   9   6       92.57       81.11      3.52 o 
 -11   9   6       73.64       58.94      2.48 o 
 -10   9   6       68.94       84.53      2.87 o 
  -9   9   6       17.19       14.21      1.17 o 
  -8   9   6       48.49       49.19      3.56 o 
  -7   9   6       33.33       30.69      1.49 o 
  -6   9   6      288.00      302.66      7.66 o 
  -5   9   6      221.50      242.74      6.25 o 
  -4   9   6       17.98       22.44      1.33 o 
  -3   9   6       41.81       36.35      1.71 o 
  -2   9   6      122.64      116.52     10.06 o 
  -1   9   6       16.44       18.73      3.15 o 
   0   9   6       55.90       39.38      3.55 o 
   1   9   6      628.46      601.14     32.46 o 
   2   9   6      612.08      598.71     18.50 o 
   3   9   6       95.61       97.25      3.48 o 
   4   9   6       57.53       60.39      2.46 o 
   5   9   6      244.11      240.29      6.91 o 
   6   9   6        9.00        7.97      1.15 o 
 -11  10   6       41.99       43.30      2.00 o 
 -10  10   6      319.31      332.11      8.42 o 
  -9  10   6        2.82        5.07      0.75 o 
  -8  10   6      577.37      578.52     14.00 o 
  -7  10   6      113.11      119.62      3.62 o 
  -6  10   6      488.73      529.23     12.70 o 
  -5  10   6       97.21      107.48      3.21 o 
  -4  10   6      326.00      376.13     10.33 o 
  -3  10   6       88.94       95.63      3.70 o 
  -2  10   6      357.07      348.20     19.30 o 
  -1  10   6     1517.70     1229.96     63.59 o 
   0  10   6       34.39       30.28      2.04 o 
   1  10   6        1.32        1.69      0.73 o 
   2  10   6       29.36       32.18      1.77 o 
   3  10   6      187.76      196.85      6.00 o 
   4  10   6        7.62        8.15      0.94 o 
   5  10   6       77.22       77.86      2.78 o 
   6  10   6      165.70      143.73      8.28 o 
 -11  11   6      156.70      138.80      4.34 o 
 -10  11   6      206.47      220.47      5.81 o 
  -9  11   6      253.46      259.07      6.79 o 
  -8  11   6      246.05      235.26      6.26 o 
  -7  11   6      333.82      320.26      8.10 o 
  -6  11   6       44.88       42.95      1.73 o 
  -5  11   6      333.92      355.13      8.78 o 
  -4  11   6      105.17      104.00      3.49 o 
  -3  11   6       29.34       30.14      1.75 o 
  -2  11   6     1037.58     1026.24     26.74 o 
  -1  11   6       42.35       35.59      2.24 o 
   0  11   6      361.48      259.36     21.16 o 
   1  11   6       35.84       26.41      1.92 o 
   2  11   6      105.18       97.12      4.06 o 
   3  11   6      257.12      277.85      9.27 o 
   4  11   6      100.98      101.60      3.27 o 
   5  11   6        8.36       14.60      1.29 o 
 -10  12   6      167.75      161.25      4.03 o 
  -9  12   6      123.35      123.21      3.64 o 
  -8  12   6        5.71        5.88      0.84 o 
  -7  12   6      599.82      633.54     16.78 o 
  -6  12   6      412.72      449.12     10.89 o 
  -5  12   6      169.18      178.27      4.80 o 
  -4  12   6       49.99       54.50      2.23 o 
  -3  12   6      334.87      338.89      9.42 o 
  -2  12   6      395.11      404.96     11.23 o 
  -1  12   6     1237.28     1222.92     60.10 o 
   0  12   6       37.57       47.51      2.61 o 
   1  12   6     1591.84     1624.11     48.23 o 
   2  12   6        2.66        4.86      0.99 o 
   3  12   6      463.23      490.19     15.34 o 
   4  12   6       81.86       86.06      3.18 o 
   5  12   6      154.69      156.72      6.48 o 
 -10  13   6       38.27       43.50      1.79 o 
  -9  13   6      231.85      241.93      5.70 o 
  -8  13   6      142.85      143.07      3.72 o 
  -7  13   6     1364.98     1341.72     34.44 o 
  -6  13   6       43.61       49.89      2.08 o 
  -5  13   6      174.98      176.07      4.73 o 
  -4  13   6       29.22       26.52      1.78 o 
  -3  13   6       45.37       50.91      2.13 o 
  -2  13   6      372.47      421.12     11.58 o 
  -1  13   6       13.59       14.62      1.18 o 
   0  13   6      911.97      995.97     30.14 o 
   1  13   6      202.85      208.27      7.27 o 
   2  13   6      287.34      310.32     10.15 o 
   3  13   6      111.73      113.06      3.67 o 
   4  13   6      121.49      125.17      4.49 o 
  -9  14   6        6.63        9.18      0.86 o 
  -8  14   6       31.13       31.57      1.51 o 
  -7  14   6       73.03       77.63      2.73 o 
  -6  14   6      299.78      316.16      8.74 o 
  -5  14   6        0.74        2.91      0.57 o 
  -4  14   6      175.50      153.07      4.69 o 
  -3  14   6       76.00       82.36      2.91 o 
  -2  14   6        1.31        4.47      0.77 o 
  -1  14   6      743.18      782.44     20.53 o 
   0  14   6       36.53       33.89      2.06 o 
   1  14   6       43.13       55.64      2.68 o 
   2  14   6      287.52      298.24      9.67 o 
   3  14   6       50.04       49.30      1.94 o 
  -8  15   6       11.41       11.26      0.92 o 
  -7  15   6      513.25      492.16     13.05 o 
  -6  15   6      100.80      101.40      2.98 o 
  -5  15   6      358.71      387.89     10.50 o 
  -4  15   6      137.49      157.32      5.48 o 
  -3  15   6        5.39        5.73      0.71 o 
  -2  15   6      369.71      419.36     10.16 o 
  -1  15   6       15.59       21.48      1.30 o 
   0  15   6      351.86      385.04     12.23 o 
   1  15   6       13.01       15.56      1.33 o 
   2  15   6      100.70      123.06      3.82 o 
   3  15   6       94.11      100.25      6.51 o 
  -7  16   6      404.92      411.36     12.61 o 
  -6  16   6      744.27      748.58     22.37 o 
  -5  16   6      271.74      275.75      8.77 o 
  -4  16   6      420.69      413.24      9.98 o 
  -3  16   6      705.88      684.33     17.94 o 
  -2  16   6       84.39       76.69      2.38 o 
  -1  16   6      682.61      629.07     14.74 o 
   0  16   6       13.02       12.24      1.16 o 
   1  16   6      219.34      221.75      6.32 o 
  -5  17   6      138.28      135.14      4.06 o 
  -4  17   6      945.13      960.66     24.67 o 
  -3  17   6      377.15      363.66     11.34 o 
  -2  17   6      584.05      518.74     16.56 o 
  -1  17   6        0.27        1.14      0.82 o 
   0  17   6       29.47       31.50      2.96 o 
 -13   1   7       41.03       37.12      2.61 o 
 -12   1   7       23.31       28.80      2.44 o 
 -11   1   7        0.18        1.80      0.79 o 
 -10   1   7       23.20       20.08      2.02 o 
  -9   1   7       29.98       26.57      2.26 o 
  -8   1   7        0.13        2.59      1.54 o 
  -7   1   7        1.39        7.02      1.56 o 
  -6   1   7      224.26      240.46      7.26 o 
  -5   1   7      363.75      383.04     15.32 o 
  -4   1   7      188.35      192.89      8.42 o 
  -3   1   7      612.07      618.95     23.42 o 
  -2   1   7      171.42      165.45      5.15 o 
  -1   1   7      270.67      271.60      8.28 o 
   0   1   7      783.48      663.40     33.02 o 
   1   1   7        3.43        3.15      1.18 o 
   2   1   7     1249.71     1114.33     33.58 o 
   3   1   7      166.24      163.20      7.47 o 
   4   1   7      145.64      137.44      4.45 o 
   5   1   7       36.56       31.28      2.03 o 
   6   1   7       85.31       74.76      2.99 o 
 -13   2   7       84.21       91.61      4.60 o 
 -12   2   7        6.99        7.05      1.00 o 
 -11   2   7       38.48       46.31      2.72 o 
 -10   2   7      782.44      810.65     21.83 o 
  -9   2   7      744.14      492.14     19.55 o 
  -8   2   7     1544.96     1519.15     71.46 o 
  -7   2   7        3.44        7.24      1.64 o 
  -6   2   7       38.00       46.25      2.64 o 
  -5   2   7       47.89       60.21      8.50 o 
  -4   2   7      209.98      230.95      9.83 o 
  -3   2   7      182.74      196.32      8.47 o 
  -2   2   7        0.01        0.84      0.71 o 
  -1   2   7      107.49      107.37      3.73 o 
   0   2   7      709.69      656.38     15.85 o 
   1   2   7      829.49      789.53     24.10 o 
   2   2   7        8.77       11.62      1.20 o 
   3   2   7        8.10       16.62      2.04 o 
   4   2   7       24.16       20.28      1.70 o 
   5   2   7       64.30       66.46      2.96 o 
   6   2   7        7.05       12.88      1.18 o 
 -13   3   7       52.24       39.19      3.24 o 
 -12   3   7       37.70       44.88      2.05 o 
 -11   3   7        3.62        3.64      0.83 o 
 -10   3   7      817.63      859.93     23.05 o 
  -9   3   7     1738.53     1831.96     47.31 o 
  -8   3   7        0.31        1.47      0.75 o 
  -7   3   7      386.54      394.75     11.16 o 
  -6   3   7       10.30       13.77      1.22 o 
  -5   3   7      257.70      259.10      8.84 o 
  -4   3   7       60.67       67.77      3.96 o 
  -3   3   7       84.62       85.67      4.55 o 
  -2   3   7      461.96      468.16     18.19 o 
  -1   3   7       56.65       63.85      2.45 o 
   0   3   7       29.73       36.78      2.02 o 
   1   3   7     1173.30     1145.32     28.07 o 
   2   3   7      434.73      417.90     13.37 o 
   3   3   7      113.90      116.63      4.54 o 
   4   3   7       60.90       59.63      2.45 o 
   5   3   7      101.53      108.12      4.12 o 
   6   3   7      440.17      393.57     15.31 o 
 -12   4   7      923.41      914.63     21.43 o 
 -11   4   7      237.26      259.89      6.98 o 
 -10   4   7      205.24      219.17      6.13 o 
  -9   4   7      382.09      395.19     11.44 o 
  -8   4   7        1.75        3.26      0.75 o 
  -7   4   7      253.35      254.46      7.68 o 
  -6   4   7        1.35        8.43      2.51 o 
  -5   4   7      585.17      586.56     15.80 o 
  -4   4   7        6.73       10.51      1.38 o 
  -3   4   7       30.86       31.58      2.66 o 
  -2   4   7      162.22      171.60      6.34 o 
  -1   4   7        1.05        2.05      0.65 o 
   0   4   7      683.95      743.32     17.68 o 
   1   4   7     1222.80     1236.56     28.69 o 
   2   4   7      552.22      582.97     14.06 o 
   3   4   7       11.81       12.20      1.21 o 
   4   4   7      152.72      157.89      4.93 o 
   5   4   7        1.22        3.15      0.73 o 
   6   4   7        8.72       19.22      2.22 o 
 -12   5   7      131.44      111.07      4.06 o 
 -11   5   7      185.13      202.05      5.62 o 
 -10   5   7       33.27       27.79      1.67 o 
  -9   5   7      290.32      297.14      7.91 o 
  -8   5   7       22.94       22.98      1.94 o 
  -7   5   7       58.91       70.04      3.05 o 
  -6   5   7      282.26      271.24      7.96 o 
  -5   5   7     1137.61     1103.08     33.07 o 
  -4   5   7      872.60      855.89     31.84 o 
  -3   5   7        7.37        7.29      1.13 o 
  -2   5   7     1318.97     1341.23     34.66 o 
  -1   5   7      434.38      486.34     11.93 o 
   0   5   7      263.28      277.84      7.29 o 
   1   5   7     1916.58     1951.38     44.67 o 
   2   5   7      996.21     1094.37     25.51 o 
   3   5   7      194.95      192.81      5.24 o 
   4   5   7       12.41        9.56      1.00 o 
   5   5   7        5.90        6.89      0.95 o 
   6   5   7        6.43        5.77      1.33 o 
 -12   6   7       26.66       30.31      2.40 o 
 -11   6   7      287.10      279.38      7.33 o 
 -10   6   7      189.09      180.80      5.20 o 
  -9   6   7      200.92      203.51      5.22 o 
  -8   6   7     2162.42     2213.02     46.22 o 
  -7   6   7       46.85       51.33      2.39 o 
  -6   6   7      399.23      393.32     12.68 o 
  -5   6   7      205.13      185.75     15.02 o 
  -4   6   7       34.73       33.59      4.63 o 
  -3   6   7      347.52      319.33     21.49 o 
  -2   6   7      315.90      337.79      9.59 o 
  -1   6   7      981.80     1039.88     24.35 o 
   0   6   7     1028.98     1051.82     24.63 o 
   1   6   7      465.89      490.63     12.05 o 
   2   6   7       97.60      102.72      3.26 o 
   3   6   7       50.57       52.31      2.03 o 
   4   6   7      225.17      260.19      8.59 o 
   5   6   7       65.82       70.02      2.89 o 
 -12   7   7        6.28        4.33      1.17 o 
 -11   7   7        2.31        3.61      0.82 o 
 -10   7   7       87.05       94.97      3.21 o 
  -9   7   7     1005.15      996.08     21.42 o 
  -8   7   7      189.93      207.67      5.28 o 
  -7   7   7      431.08      424.47     10.61 o 
  -6   7   7      437.59      465.14     12.73 o 
  -5   7   7       36.87       34.87      2.80 o 
  -4   7   7      428.95      431.26     16.72 o 
  -3   7   7      347.21      235.10     13.90 o 
  -2   7   7      126.52      125.98      5.03 o 
  -1   7   7       73.12       70.74      3.09 o 
   0   7   7       36.01       41.25      1.88 o 
   1   7   7       70.71       76.25      2.71 o 
   2   7   7      532.62      524.24     12.72 o 
   3   7   7        2.89        2.72      0.74 o 
   4   7   7        0.13        1.81      0.60 o 
   5   7   7      177.26      178.42      5.97 o 
 -11   8   7      542.58      478.80     14.99 o 
 -10   8   7      113.53      123.59      4.18 o 
  -9   8   7      414.03      404.96      8.59 o 
  -8   8   7       10.50       13.52      0.99 o 
  -7   8   7      371.33      387.53      8.98 o 
  -6   8   7      148.45      138.20      4.48 o 
  -5   8   7     1295.05     1268.08     44.65 o 
  -4   8   7       78.17       63.70      3.32 o 
  -3   8   7      454.87      444.99     53.83 o 
  -2   8   7       58.12       43.33      7.84 o 
  -1   8   7      841.78      831.84     57.97 o 
   0   8   7      320.10      340.17      8.76 o 
   1   8   7      367.35      395.96      9.88 o 
   2   8   7       81.71      101.63      3.56 o 
   3   8   7      144.65      164.01      5.04 o 
   4   8   7      272.80      283.13      7.91 o 
   5   8   7       12.31       15.24      1.41 o 
 -11   9   7      122.81      124.97      4.78 o 
 -10   9   7       30.20       22.32      1.70 o 
  -9   9   7       45.38       56.95      1.98 o 
  -8   9   7       81.92       94.70      2.85 o 
  -7   9   7      143.15      157.25      4.41 o 
  -6   9   7      727.93      733.08     17.27 o 
  -5   9   7      373.98      350.12     11.21 o 
  -4   9   7     1451.88     1351.56     52.57 o 
  -3   9   7       24.34       19.34      1.58 o 
  -2   9   7       80.56       91.60      3.94 o 
  -1   9   7      130.03      137.61      8.30 o 
   0   9   7       85.70      100.40      4.23 o 
   1   9   7       33.86       34.95      1.87 o 
   2   9   7       65.46       68.37      2.67 o 
   3   9   7      235.58      221.61      6.43 o 
   4   9   7       92.31       93.04      3.08 o 
 -11  10   7       54.08       43.62      3.99 o 
 -10  10   7      216.28      214.59      7.60 o 
  -9  10   7      203.54      196.98      5.29 o 
  -8  10   7      145.14      160.23      4.46 o 
  -7  10   7      288.06      281.16      7.18 o 
  -6  10   7     1010.41      989.31     22.95 o 
  -5  10   7      395.63      382.23     10.50 o 
  -4  10   7      190.06      176.13      5.35 o 
  -3  10   7       51.45       38.85      2.45 o 
  -2  10   7       64.94       61.64      5.03 o 
  -1  10   7        2.93        2.35      0.79 o 
   0  10   7      409.90      441.90     14.14 o 
   1  10   7        3.58        9.33      2.06 o 
   2  10   7      152.77      157.00      5.68 o 
   3  10   7        3.65        3.22      0.67 o 
   4  10   7       63.80       64.10      2.67 o 
 -10  11   7      147.87      139.28     17.45 o 
  -9  11   7       11.21       10.89      1.02 o 
  -8  11   7       25.85       31.19      1.80 o 
  -7  11   7      590.06      592.14     14.09 o 
  -6  11   7        5.32        7.70      0.81 o 
  -5  11   7      150.15      146.94      4.52 o 
  -4  11   7       86.31       85.58      3.92 o 
  -3  11   7      858.65      884.05     23.18 o 
  -2  11   7      174.15      172.15      6.34 o 
  -1  11   7      169.52      190.65      6.82 o 
   0  11   7      667.44      673.92     20.77 o 
   1  11   7      198.67      213.07      7.36 o 
   2  11   7        2.04        5.19      0.89 o 
   3  11   7        5.08        6.84      0.88 o 
  -9  12   7      215.43      186.08      5.43 o 
  -8  12   7       86.42       77.01      2.72 o 
  -7  12   7       25.12       27.02      1.33 o 
  -6  12   7        0.71        1.56      0.70 o 
  -5  12   7       44.69       43.68      1.88 o 
  -4  12   7      159.83      176.23      4.35 o 
  -3  12   7        1.63        2.44      0.67 o 
  -2  12   7      472.78      482.20     15.25 o 
  -1  12   7      183.61      188.60      6.71 o 
   0  12   7       58.44       62.60      2.94 o 
   1  12   7       25.96       25.17      1.70 o 
   2  12   7       17.15       26.83      1.64 o 
   3  12   7      162.76      157.44      6.48 o 
  -9  13   7        7.18        8.43      1.63 o 
  -8  13   7      149.19      153.98      4.60 o 
  -7  13   7      486.70      480.65     12.79 o 
  -6  13   7       29.75       29.85      1.49 o 
  -5  13   7      217.85      220.12      5.20 o 
  -4  13   7       92.32       90.21      2.71 o 
  -3  13   7       13.51       22.43      1.78 o 
  -2  13   7      130.39      132.37      5.03 o 
  -1  13   7        6.13        5.87      0.97 o 
   0  13   7      449.39      475.41     14.85 o 
   1  13   7       23.11       27.23      1.68 o 
   2  13   7       31.65       26.50      1.58 o 
  -8  14   7      104.68      101.73      6.51 o 
  -7  14   7       16.93       16.72      1.10 o 
  -6  14   7      174.90      155.15      4.70 o 
  -5  14   7       94.60      100.55      2.70 o 
  -4  14   7       12.90        9.57      0.74 o 
  -3  14   7        5.89        6.38      0.81 o 
  -2  14   7       62.72       70.10      3.06 o 
  -1  14   7      144.43      145.94      5.25 o 
   0  14   7       66.36       55.53      2.54 o 
   1  14   7       25.61       24.70      1.56 o 
  -6  15   7      131.63      142.97      6.26 o 
  -5  15   7      131.96      131.94      3.64 o 
  -4  15   7        0.82        2.28      0.49 o 
  -3  15   7        0.73        1.12      0.58 o 
  -2  15   7      166.38      172.19      5.91 o 
  -1  15   7        0.26        1.92      0.64 o 
   0  15   7      149.64      134.71      7.99 o 
 -12   0   8      451.89      461.94     17.78 o 
 -11   0   8      337.53      343.61     13.91 o 
 -10   0   8        8.72       10.07      1.72 o 
  -9   0   8      505.79      505.41     20.62 o 
  -8   0   8      320.49      314.02     13.02 o 
  -7   0   8        3.60        4.29      1.92 o 
  -6   0   8      265.77      294.55     17.45 o 
  -5   0   8     1741.23     1905.41     98.03 o 
  -4   0   8      359.76      355.92     20.26 o 
  -3   0   8     3044.24     2909.60    104.66 o 
  -2   0   8      611.00      513.67     73.86 o 
  -1   0   8      462.03      304.90     17.89 o 
   0   0   8      125.52      117.70      8.43 o 
   1   0   8       35.85       31.35      3.70 o 
   2   0   8      839.12      857.47     45.25 o 
   3   0   8        1.26       10.94      2.07 o 
   4   0   8      133.73      147.57      8.87 o 
 -12   1   8       29.51       24.72      1.55 o 
 -11   1   8      119.73      128.93      4.41 o 
 -10   1   8      174.86      196.11      6.23 o 
  -9   1   8      274.00      302.26      8.93 o 
  -8   1   8      917.28      920.25     24.38 o 
  -7   1   8      155.21      164.42      7.79 o 
  -6   1   8      284.05      290.15     12.23 o 
  -5   1   8      867.97      912.00     34.09 o 
  -4   1   8      229.98      249.58      8.65 o 
  -3   1   8       17.41       19.36      1.53 o 
  -2   1   8      385.67      368.13     17.47 o 
  -1   1   8       32.43       30.58      2.88 o 
   0   1   8       33.22       26.50      2.46 o 
   1   1   8        6.59        6.43      2.59 o 
   2   1   8      141.15      144.32      6.69 o 
   3   1   8       98.71      106.53      5.12 o 
   4   1   8       52.94       45.71      2.72 o 
 -12   2   8       21.92       25.38      1.57 o 
 -11   2   8      132.34      137.73      4.60 o 
 -10   2   8      140.13      139.71      4.79 o 
  -9   2   8       21.55       20.09      1.64 o 
  -8   2   8      280.35      276.05     12.37 o 
  -7   2   8      437.06      418.60     21.44 o 
  -6   2   8      267.14      290.81     12.29 o 
  -5   2   8      248.97      255.95     10.93 o 
  -3   2   8      763.37      809.85     21.42 o 
  -2   2   8      724.49      711.51     21.83 o 
  -1   2   8       11.00       10.34      1.40 o 
   0   2   8      833.33      813.61     58.48 o 
   1   2   8      385.96      398.03     15.84 o 
   2   2   8       14.49       12.64      1.66 o 
   3   2   8        1.71        1.66      1.04 o 
   4   2   8        1.70        1.24      0.78 o 
 -12   3   8      106.12      116.86      4.73 o 
 -11   3   8      158.24      174.49      5.51 o 
 -10   3   8      117.51      122.26      4.32 o 
  -9   3   8       49.00       51.13      2.49 o 
  -8   3   8       11.79       11.33      1.93 o 
  -7   3   8      455.74      465.40     18.34 o 
  -6   3   8      116.62      115.72     18.93 o 
  -5   3   8       37.88       46.82      3.79 o 
  -4   3   8        3.01        5.30      1.28 o 
  -3   3   8      532.84      548.22     17.19 o 
  -2   3   8      358.07      355.84     10.05 o 
  -1   3   8      238.62      220.06      7.25 o 
   0   3   8       18.94       17.55      1.36 o 
   1   3   8       77.03       90.12      4.81 o 
   2   3   8      200.13      206.01      8.84 o 
   3   3   8       99.84      103.59      4.13 o 
   4   3   8        0.62        2.00      1.18 o 
 -12   4   8      140.46      119.92      8.58 o 
 -11   4   8        6.29        5.32      0.88 o 
 -10   4   8      230.95      248.32      7.48 o 
  -9   4   8       11.41       14.14      1.56 o 
  -8   4   8      679.01      703.10     21.88 o 
  -7   4   8       37.66       41.53      4.15 o 
  -6   4   8       30.03       31.51      6.65 o 
  -5   4   8       34.93       41.22      7.10 o 
  -4   4   8       83.94       99.23      5.18 o 
  -3   4   8       82.34       91.86      3.96 o 
  -2   4   8       29.53       30.32      1.79 o 
  -1   4   8      145.94      174.42      5.49 o 
   0   4   8        0.30        2.00      0.70 o 
   1   4   8       55.13       54.89      2.12 o 
   2   4   8        5.98        9.00      0.97 o 
   3   4   8      107.88       99.37      3.87 o 
   4   4   8      138.72      144.91      8.72 o 
 -11   5   8      714.04      688.72     18.26 o 
 -10   5   8       25.78       25.95      1.72 o 
  -9   5   8      130.59      143.48      5.59 o 
  -8   5   8     1277.95     1322.46     39.76 o 
  -7   5   8        4.24        3.91      1.72 o 
  -6   5   8     1531.43     1381.85     68.30 o 
  -5   5   8      770.06      483.82     26.62 o 
  -4   5   8       44.65       42.91      3.03 o 
  -3   5   8       78.28       92.01      3.93 o 
  -2   5   8        4.41        4.89      0.86 o 
  -1   5   8      249.29      268.67      7.87 o 
   0   5   8     1385.29     1387.36     31.98 o 
   1   5   8        3.18        9.26      0.93 o 
   2   5   8      347.55      334.30      9.28 o 
   3   5   8       40.72       39.13      1.78 o 
   4   5   8        9.85       12.13      1.92 o 
 -11   6   8       85.15       80.73      3.47 o 
 -10   6   8       86.53       91.31      3.88 o 
  -9   6   8      240.03      228.79      8.02 o 
  -8   6   8      148.72      156.23      5.96 o 
  -7   6   8       93.39       91.35      4.08 o 
  -6   6   8       40.61       33.57      3.70 o 
  -5   6   8       19.98       17.60      2.81 o 
  -4   6   8      685.59      470.66     25.88 o 
  -3   6   8       91.99       87.78      3.81 o 
  -2   6   8        4.32        4.18      1.44 o 
  -1   6   8      327.33      334.78      8.52 o 
   0   6   8      316.98      325.29      8.25 o 
   1   6   8      755.37      741.87     17.51 o 
   2   6   8       93.27       84.29      2.68 o 
   3   6   8        9.08       15.62      1.30 o 
 -11   7   8       14.30       12.87      2.07 o 
 -10   7   8       45.71       49.60      2.60 o 
  -9   7   8      136.49      120.51      4.77 o 
  -8   7   8       97.38      101.16      4.28 o 
  -7   7   8       18.80       23.77      1.76 o 
  -6   7   8        4.86        3.33      1.05 o 
  -5   7   8      188.85      112.97      7.84 o 
  -4   7   8      419.68      282.57     16.41 o 
  -3   7   8       31.65       26.84      2.35 o 
  -2   7   8        5.50        9.42      1.07 o 
  -1   7   8        0.00        1.04      0.61 o 
   0   7   8        2.04        1.89      1.03 o 
   1   7   8      133.83      116.24      3.46 o 
   2   7   8      207.39      174.70      5.19 o 
   3   7   8      384.85      314.31     10.07 o 
 -10   8   8      116.61       97.88      4.71 o 
  -9   8   8        2.42        3.30      0.99 o 
  -8   8   8       13.02        8.88      1.10 o 
  -7   8   8       20.75       22.35      1.64 o 
  -6   8   8        0.23        1.35      1.04 o 
  -5   8   8       72.38       63.88      5.18 o 
  -4   8   8      219.91      214.47     19.44 o 
  -3   8   8      115.77      119.01      5.75 o 
  -2   8   8      130.04      119.18      4.12 o 
  -1   8   8      353.98      373.36     10.42 o 
   0   8   8      395.98      379.04      9.36 o 
   1   8   8        4.72        5.71      0.84 o 
   2   8   8       26.69       32.39      1.58 o 
 -10   9   8       21.05       24.25      2.66 o 
  -9   9   8        7.95       11.17      1.46 o 
  -8   9   8       69.21       67.07      2.93 o 
  -7   9   8        0.07        1.53      0.71 o 
  -6   9   8      195.02      201.11      6.91 o 
  -5   9   8        0.02        2.96      1.33 o 
  -4   9   8      100.73      100.46      4.15 o 
  -3   9   8       15.80       17.02      1.92 o 
  -2   9   8       28.69       36.53      2.41 o 
  -1   9   8       86.27       79.75      3.05 o 
   0   9   8      160.60      149.32      5.40 o 
   1   9   8       20.54       24.35      1.63 o 
   2   9   8       29.32       27.46      1.61 o 
  -9  10   8       17.86       17.75      2.37 o 
  -8  10   8       29.99       29.22      1.75 o 
  -7  10   8        9.90       16.04      1.39 o 
  -6  10   8      125.64      126.77      4.60 o 
  -5  10   8      357.54      347.76     12.93 o 
  -4  10   8       97.78      116.16      5.21 o 
  -3  10   8     1211.29     1250.67     32.28 o 
  -2  10   8        5.73        5.62      0.90 o 
  -1  10   8      342.01      335.00     10.81 o 
   0  10   8      162.90      163.29      5.78 o 
   1  10   8       82.20       84.50      3.38 o 
   2  10   8       93.94       87.68      6.21 o 
  -8  11   8      101.99       96.66      3.61 o 
  -7  11   8      100.15       88.92      3.47 o 
  -6  11   8        4.77        7.15      0.98 o 
  -5  11   8      174.15      180.98      7.45 o 
  -4  11   8       41.45       40.80      1.96 o 
  -3  11   8        2.52        2.89      0.80 o 
  -2  11   8      213.35      253.82      8.76 o 
  -1  11   8      576.12      578.67     17.76 o 
   0  11   8      700.10      682.63     20.69 o 
   1  11   8       31.53       36.99      2.51 o 
  -7  12   8      421.98      389.21     12.09 o 
  -6  12   8        0.56        1.58      0.57 o 
  -5  12   8      326.22      324.16     11.08 o 
  -4  12   8      317.35      343.78     10.96 o 
  -3  12   8        4.64        5.58      0.92 o 
  -2  12   8      120.73      129.98      4.75 o 
  -1  12   8      757.97      762.52     22.94 o 
   0  12   8      179.37      159.91      6.64 o 
  -6  13   8       61.65       64.18      4.73 o 
  -5  13   8       59.13       53.31      2.98 o 
  -4  13   8       84.28       82.81      3.37 o 
  -3  13   8        0.31        1.54      0.69 o 
  -2  13   8      208.91      203.49      8.21 o 
  -1  13   8      110.06      114.47      5.02 o 
 -11   1   9       44.76       51.34      3.24 o 
 -10   1   9      170.30      148.80     12.08 o 
  -9   1   9      379.21      427.63     16.84 o 
  -8   1   9       46.07       50.73      3.40 o 
  -7   1   9       63.76       61.84      3.10 o 
  -6   1   9      138.28      138.63      5.35 o 
  -5   1   9       42.02       48.42      2.36 o 
  -4   1   9       13.67       18.25      1.78 o 
  -3   1   9       10.49       10.36      1.32 o 
  -2   1   9        5.45        7.94      1.51 o 
  -1   1   9       50.56       62.99      3.82 o 
   0   1   9       13.31       10.36      1.60 o 
   1   1   9       20.36       23.15      2.09 o 
   2   1   9        1.05        1.52      0.78 o 
 -10   2   9       26.14       29.22      1.96 o 
  -9   2   9        8.66        9.82      1.60 o 
  -8   2   9      426.97      460.29     17.99 o 
  -7   2   9       56.69       61.99      3.60 o 
  -6   2   9      324.63      332.20     10.93 o 
  -5   2   9        7.50        9.81      1.21 o 
  -4   2   9      129.52      136.15      5.26 o 
  -3   2   9        2.86        4.50      1.02 o 
  -2   2   9       42.73       40.99      2.38 o 
  -1   2   9      138.57      147.66      6.85 o 
   0   2   9      286.55      278.36     11.40 o 
   1   2   9       37.85       40.45      2.72 o 
   2   2   9      136.04      118.02      5.23 o 
 -10   3   9       21.96       24.41      1.84 o 
  -9   3   9      246.15      255.65     10.72 o 
  -8   3   9      323.98      360.74     14.48 o 
  -7   3   9       29.13       34.38      3.18 o 
  -6   3   9       22.08       27.26      2.10 o 
  -5   3   9       75.05       77.33      3.41 o 
  -4   3   9       23.88       21.03      1.51 o 
  -3   3   9      368.99      385.81     12.46 o 
  -2   3   9      281.79      274.40     11.48 o 
  -1   3   9      128.45      139.96      6.53 o 
   0   3   9       38.51       40.97      2.82 o 
   1   3   9      783.45      807.55     29.80 o 
   2   3   9      460.78      395.75     15.46 o 
 -10   4   9      264.09      246.00     10.35 o 
  -9   4   9      409.05      368.34     13.62 o 
  -8   4   9      374.58      386.86     15.37 o 
  -7   4   9      715.15      720.19     45.18 o 
  -6   4   9      295.41      336.55     19.22 o 
  -5   4   9      839.77      828.31     25.10 o 
  -4   4   9      159.69      183.05      5.63 o 
  -3   4   9      417.53      426.71     11.72 o 
  -2   4   9        7.10        6.94      1.19 o 
  -1   4   9      193.41      211.56      8.13 o 
   0   4   9      151.56      172.19      7.48 o 
   1   4   9      318.72      293.53     11.55 o 
 -10   5   9      494.31      478.35     25.73 o 
  -9   5   9       80.15       70.32      3.15 o 
  -8   5   9      580.09      595.66     57.97 o 
  -7   5   9       40.66       45.25      4.29 o 
  -6   5   9      213.08      242.20     14.34 o 
  -5   5   9      306.05      322.83     12.91 o 
  -4   5   9      442.14      449.86     12.27 o 
  -3   5   9       56.15       58.44      2.45 o 
  -2   5   9      634.13      618.80     16.45 o 
  -1   5   9       12.37       17.10      1.26 o 
   0   5   9      108.57      134.74      6.06 o 
   1   5   9      744.97      670.89     24.73 o 
  -9   6   9      154.92      154.63     12.20 o 
  -8   6   9      205.17      201.99     12.13 o 
  -7   6   9      311.29      345.72     19.37 o 
  -6   6   9       57.16       59.74      5.03 o 
  -5   6   9      130.64      147.94      6.64 o 
  -4   6   9        0.07        2.17      0.78 o 
  -3   6   9       30.85       33.50      2.05 o 
  -2   6   9      111.79      121.76      3.95 o 
  -1   6   9        7.17       13.31      1.12 o 
   0   6   9      734.62      671.59     19.90 o 
   1   6   9       28.11       26.77      3.84 o 
  -9   7   9      247.47      232.59     13.31 o 
  -8   7   9        2.88        5.18      1.63 o 
  -7   7   9      169.83      162.36     10.06 o 
  -6   7   9      398.62      425.33     16.47 o 
  -5   7   9        0.05        1.84      0.88 o 
  -4   7   9      569.66      605.92     18.67 o 
  -3   7   9      209.48      205.06      7.03 o 
  -2   7   9        1.09        3.92      0.82 o 
  -1   7   9      231.02      216.00      7.20 o 
   0   7   9       28.05       21.51      1.40 o 
  -8   8   9       29.27       36.08      3.40 o 
  -7   8   9      105.53       97.59      6.65 o 
  -6   8   9        0.64        0.96      0.84 o 
  -5   8   9     1046.29     1085.61     32.47 o 
  -4   8   9        0.92        3.06      0.93 o 
  -3   8   9      687.01      731.56     22.20 o 
  -2   8   9       51.65       57.40      2.59 o 
  -1   8   9       68.27       77.93      3.13 o 
  -7   9   9        2.28        1.55      0.82 o 
  -6   9   9      562.22      563.74     21.23 o 
  -5   9   9      131.23      136.95      4.98 o 
  -4   9   9     1114.38     1121.96     33.44 o 
  -3   9   9       33.70       31.08      1.82 o 
  -2   9   9      151.74      147.95      8.49 o 
  -1   9   9      505.69      486.72     18.19 o 
  -7  10   9      540.06      472.14     26.17 o 
  -6  10   9       57.78       62.18      2.77 o 
  -5  10   9      373.31      381.99     11.98 o 
  -4  10   9       22.34       25.35      1.93 o 
  -3  10   9       11.61       12.45      1.41 o 
  -2  10   9       47.39       42.98      2.51 o 
  -4  11   9        6.05       11.09      2.07 o 
  -8   0  10      109.98      103.06      7.39 o 
  -7   0  10      312.91      309.33     14.79 o 
  -6   0  10      250.24      237.71     21.51 o 
  -5   0  10       30.36       30.76      3.25 o 
  -4   0  10      361.36      348.97     19.37 o 
  -3   0  10      116.98      104.54      7.10 o 
  -2   0  10       58.64       71.87      5.32 o 
  -1   0  10      190.48      180.55     10.80 o 
  -8   1  10     1183.12     1124.81     58.12 o 
  -7   1  10       10.69       10.64      1.07 o 
  -6   1  10       47.30       40.84      2.66 o 
  -5   1  10        9.76        8.30      1.10 o 
  -4   1  10       51.41       61.17      3.45 o 
  -3   1  10       40.76       48.06      2.93 o 
  -2   1  10       19.66       21.16      1.99 o 
  -1   1  10       61.04       64.73      3.55 o 
  -8   2  10       14.40       11.09      2.07 o 
  -7   2  10       92.92       95.60      4.65 o 
  -6   2  10        4.28        5.90      1.05 o 
  -5   2  10      744.99      704.64     22.88 o 
  -4   2  10       11.97       17.88      3.92 o 
  -3   2  10       17.39       22.18      2.04 o 
  -2   2  10       99.38      109.04      5.07 o 
  -8   3  10      223.59      198.44     12.42 o 
  -7   3  10        1.75        1.48      0.94 o 
  -6   3  10      115.46      110.74      5.18 o 
  -5   3  10      154.24      131.06      4.78 o 
  -4   3  10       65.04       62.74      2.85 o 
  -3   3  10      153.44      139.89      6.17 o 
  -2   3  10       35.28       30.82      2.42 o 
  -7   4  10      262.84      247.34      9.93 o 
  -6   4  10        0.26        0.96      0.84 o 
  -5   4  10       86.70       90.47      4.39 o 
  -4   4  10       40.68       38.84      2.56 o 
  -3   4  10        3.52        9.91      2.07 o 
  -2   4  10      358.44      337.29     18.63 o 
  -7   5  10       71.79       69.20      3.76 o 
  -6   5  10        3.76        5.54      1.14 o 
  -5   5  10       51.49       57.84      3.48 o 
  -4   5  10       41.47       41.26      2.61 o 
  -3   5  10        9.90        7.25      1.77 o 
  -6   6  10      183.79      171.08     11.53 o 
  -5   6  10        2.23        2.12      1.03 o 
  -4   6  10       88.59       78.81      6.80 o 
                                                 
